# Supplementary material for: Deletion of 9p drives B-ALL through heterozygous inactivation of Pax5 and Cd72 in preleukemic cells
Source: JCI Insight. 2026 Feb 17;11(7):e199464. doi: 10.1172/jci.insight.199464 (PMC13134721; doi:10.1172/jci.insight.199464)
Supplement: Supplemental data set 1 [file jciinsight-11-199464-s204.zip]

Archive with 55 entries (54 files):
- Strain_Genotyping/
- Strain_Genotyping/A072-results-report.pdf
- Strain_Genotyping/A073-results-report.pdf
- Strain_Genotyping/A120-results-report.pdf
- Strain_Genotyping/A121-results-report.pdf
- Strain_Genotyping/B147-results-report.pdf
- Strain_Genotyping/B273-results-report.pdf
- Strain_Genotyping/B397-results-report.pdf
- Strain_Genotyping/B398-results-report.pdf
- Strain_Genotyping/B531-results-report.pdf
- Strain_Genotyping/B532-results-report.pdf
- Strain_Genotyping/B834-results-report.pdf
- Strain_Genotyping/B835-results-report.pdf
- Strain_Genotyping/B854-results-report.pdf
- Strain_Genotyping/B857-results-report.pdf
- Strain_Genotyping/B924-results-report.pdf
- Strain_Genotyping/G063-results-report.pdf
- Strain_Genotyping/G524-results-report.pdf
- Strain_Genotyping/G531-results-report.pdf
- Strain_Genotyping/M229-results-report.pdf
- Strain_Genotyping/Q098-results-report.pdf
- Strain_Genotyping/Q099-results-report.pdf
- Strain_Genotyping/Q113-results-report.pdf
- Strain_Genotyping/Q301-results-report.pdf
- Strain_Genotyping/Q302-results-report.pdf
- Strain_Genotyping/Q303-results-report.pdf
- Strain_Genotyping/Q304-results-report.pdf
- Strain_Genotyping/Q305-results-report.pdf
- Strain_Genotyping/Q306-results-report.pdf
- Strain_Genotyping/Q307-results-report.pdf
- Strain_Genotyping/Q421-results-report.pdf
- Strain_Genotyping/Q492-results-report.pdf
- Strain_Genotyping/Q531-results-report.pdf
- Strain_Genotyping/Q532-results-report.pdf
- Strain_Genotyping/Q533-results-report.pdf
- Strain_Genotyping/Q640-results-report.pdf
- Strain_Genotyping/Q723-results-report.pdf
- Strain_Genotyping/Q724-results-report.pdf
- Strain_Genotyping/Q725-results-report.pdf
- Strain_Genotyping/Q726-results-report.pdf
- Strain_Genotyping/Q855-results-report.pdf
- Strain_Genotyping/Q930-results-report.pdf
- Strain_Genotyping/Q931-results-report.pdf
- Strain_Genotyping/W529-results-report.pdf
- Strain_Genotyping/W530-results-report.pdf
- Strain_Genotyping/W531-results-report.pdf
- Strain_Genotyping/W715-results-report.pdf
- Strain_Genotyping/W716-results-report.pdf
- Strain_Genotyping/W717-results-report.pdf
- Strain_Genotyping/W718-results-report.pdf
- Strain_Genotyping/W985-results-report.pdf
- Strain_Genotyping/W986-results-report.pdf
- Strain_Genotyping/W987-results-report.pdf
- Strain_Genotyping/X540-results-report.pdf
- Strain_Genotyping/X701-results-report.pdf
