# Supplementary material for: Deletion of 9p drives B-ALL through heterozygous inactivation of Pax5 and Cd72 in preleukemic cells
Source: JCI Insight. 2026 Feb 17;11(7):e199464. doi: 10.1172/jci.insight.199464 (PMC13134721; doi:10.1172/jci.insight.199464)
Supplement: Supplemental table 1 [file jciinsight-11-199464-s206.xlsx]

## Sheet: Pax5CD72_vs_Pax5_DEGs
Supplemental Table 1: Differentially expressed genes in preleukemic CD72+/-;Pax5+/- versus preleukemic Pax5+/- proB cells. 312 genes-probesets.
Columna1	Pax5 CD72 Avg (log2)	Pax5 Avg (log2)	Fold Change	P-val	FDR P-val	Gene Symbol	Description
10606178	11.78	5.18	96.86	9.44E-17	2.73E-12	Xist	inactive X specific transcripts
10608138	5.98	10.04	-16.73	6.78E-15	9.81E-11	Ddx3y	DEAD (Asp-Glu-Ala-Asp) box polypeptide 3, Y-linked
10490903	8.87	5.73	8.79	2.22E-14	1.77E-10	Car13	carbonic anhydrase 13
10539080	7.6	10.08	-5.56	2.45E-14	1.77E-10	St3gal5	ST3 beta-galactoside alpha-2,3-sialyltransferase 5
10567863	10.47	8.38	4.25	3.38E-14	1.77E-10	Cd19	CD19 antigen
10399588	8.74	5.21	11.56	3.80E-14	1.77E-10	Zfp125	zinc finger protein 125
10583179	5.94	9.5	-11.78	4.28E-14	1.77E-10	Pgr	progesterone receptor
10608001	5.32	9.5	-18.1	6.83E-14	2.26E-10	Eif2s3y	eukaryotic translation initiation factor 2, subunit 3, structural gene Y-linked
10485405	8.79	6.03	6.79	7.24E-14	2.26E-10	Cd44	CD44 antigen
10351691	9.67	5.59	16.9	7.81E-14	2.26E-10	Slamf6	SLAM family member 6
10487021	5.09	8.99	-14.98	1.75E-13	4.22E-10	Slc30a4	solute carrier family 30 (zinc transporter), member 4
10607972	5.71	9.4	-12.91	1.96E-13	4.37E-10	Kdm5d	lysine (K)-specific demethylase 5D
10443598	7.4	5.82	2.99	2.31E-13	4.78E-10	Dnah8	dynein, axonemal, heavy chain 8
10583195	4.78	7.75	-7.85	2.48E-13	4.79E-10	Gm16485	predicted gene 16485 [Source:MGI Symbol;Acc:MGI:3642771]
10486041	5.83	7.81	-3.93	3.24E-13	5.85E-10	Meis2	Meis homeobox 2
10401673	6.41	10.59	-18.13	3.73E-13	6.36E-10	Tgfb3	transforming growth factor, beta 3
10527940	5.88	7.8	-3.79	9.48E-13	1.52E-09	Cdk14	cyclin-dependent kinase 14
10463911	8.92	7.55	2.59	1.27E-12	1.94E-09	Add3	adducin 3 (gamma)
10539850	6.21	9.17	-7.74	1.43E-12	2.07E-09	Hmces	5-hydroxymethylcytosine (hmC) binding, ES cell specific
10439321	4.98	7.31	-5.04	2.07E-12	2.86E-09	Slc15a2	solute carrier family 15 (H+/peptide transporter), member 2
10578069	8.1	5.14	7.78	2.19E-12	2.88E-09	Gtpbp10	GTP-binding protein 10 (putative)
10544660	6.45	8.62	-4.5	2.47E-12	2.98E-09	Osbpl3	oxysterol binding protein-like 3
10546631	6.27	9.14	-7.31	2.50E-12	2.98E-09	Frmd4b	FERM domain containing 4B
10394819	5.68	7.44	-3.38	2.57E-12	2.98E-09	Gm40847	predicted gene, 40847
10580033	5.58	8.62	-8.23	5.35E-12	5.96E-09	Adgre5; Mir1668	adhesion G protein-coupled receptor E5; microRNA 1668
10542896	6.04	8.16	-4.37	6.64E-12	7.12E-09	Bicd1	bicaudal D homolog 1 (Drosophila)
10527970	8.15	5.4	6.69	7.91E-12	7.63E-09	Gtpbp10	GTP-binding protein 10 (putative)
10608107	5.02	9.36	-20.19	8.95E-12	8.10E-09	Uty	ubiquitously transcribed tetratricopeptide repeat gene, Y chromosome
10554900	8.08	6.26	3.51	8.96E-12	8.10E-09	Dlg2	discs, large homolog 2 (Drosophila)
10536917	7.54	10.21	-6.37	1.22E-11	1.07E-08	Smo	smoothened, frizzled class receptor
10399710	7.92	6.36	2.95	1.48E-11	1.21E-08	Rsad2	radical S-adenosyl methionine domain containing 2
10463632	9.19	7.29	3.74	1.48E-11	1.21E-08	Tmem180	transmembrane protein 180
10584941	7.54	8.86	-2.5	1.50E-11	1.21E-08	Bace1	beta-site APP cleaving enzyme 1
10390032	8.6	6.69	3.77	1.61E-11	1.26E-08	Acsf2	acyl-CoA synthetase family member 2
10427035	7.76	9.68	-3.79	1.73E-11	1.31E-08	Nr4a1	nuclear receptor subfamily 4, group A, member 1
10599435	6.53	8.57	-4.12	1.78E-11	1.31E-08	Ocrl	oculocerebrorenal syndrome of Lowe
10508936	8.04	6.57	2.76	1.81E-11	1.31E-08	Ubxn11	UBX domain protein 11
10549361	6.86	8.57	-3.28	1.87E-11	1.32E-08	Tm7sf3	transmembrane 7 superfamily member 3
10400304	5.74	6.96	-2.33	2.43E-11	1.67E-08	Egln3	egl-9 family hypoxia-inducible factor 3
10361055	6.21	8.45	-4.72	3.18E-11	2.14E-08	Vash2	vasohibin 2
10472501	7.37	8.96	-3.01	3.94E-11	2.59E-08	Cers6	ceramide synthase 6
10345807	6.59	10.25	-12.63	4.35E-11	2.80E-08	Il18r1	interleukin 18 receptor 1
10418927	5.09	8.15	-8.32	4.53E-11	2.85E-08	Bmpr1a	bone morphogenetic protein receptor, type 1A
10514590	9.3	8.17	2.18	5.77E-11	3.48E-08	Dock7	dedicator of cytokinesis 7
10360920	6.14	7.6	-2.76	6.12E-11	3.62E-08	Tgfb2	transforming growth factor, beta 2
10353549	4.72	6.41	-3.21	6.50E-11	3.76E-08	Fam135a	family with sequence similarity 135, member A
10603881	5.43	8.17	-6.68	6.78E-11	3.85E-08	Zfp182	zinc finger protein 182
10492426	8.8	6.9	3.74	7.04E-11	3.92E-08	Gm5540	predicted pseudogene 5540 [Source:MGI Symbol;Acc:MGI:3644824]
10475544	6.69	8.89	-4.58	7.18E-11	3.92E-08	Sema6d	sema domain, transmembrane domain (TM), and cytoplasmic domain, (semaphorin) 6D
10542120	10.03	7.92	4.33	1.38E-10	7.32E-08	Clec2i	C-type lectin domain family 2, member i
10383206	8.51	7.23	2.43	1.39E-10	7.32E-08	Rnf213	ring finger protein 213
10351867	7.75	9.5	-3.37	1.46E-10	7.55E-08	Aim2	absent in melanoma 2
10485624	8.96	6.27	6.45	1.64E-10	8.35E-08	Prrg4	proline rich Gla (G-carboxyglutamic acid) 4 (transmembrane)
10360173	9.06	6.3	6.77	1.85E-10	9.07E-08	Slamf7	SLAM family member 7
10416655	8.05	6.01	4.14	1.85E-10	9.07E-08	Kbtbd6	kelch repeat and BTB (POZ) domain containing 6
10542757	7.64	9.46	-3.54	2.08E-10	9.87E-08	Stk38l	serine/threonine kinase 38 like
10487011	5.89	7.69	-3.5	2.19E-10	1.02E-07	Gatm	glycine amidinotransferase (L-arginine:glycine amidinotransferase)
10547056	7.78	8.89	-2.15	2.46E-10	1.13E-07	Tmem40	transmembrane protein 40
10456745	8.45	10.04	-3	2.80E-10	1.25E-07	Smad7	SMAD family member 7
10361091	8.09	7.08	2.01	2.83E-10	1.25E-07	Atf3	activating transcription factor 3
10481857	6.73	8.15	-2.67	2.90E-10	1.25E-07	Pbx3	pre B cell leukemia homeobox 3
10376513	5.64	7.43	-3.45	2.95E-10	1.25E-07	Nlrp3	NLR family, pyrin domain containing 3
10462442	7.11	8.32	-2.31	3.06E-10	1.28E-07	Il33	interleukin 33
10513145	6.6	7.98	-2.59	3.54E-10	1.42E-07	Ptpn3	protein tyrosine phosphatase, non-receptor type 3
10462005	6.66	7.98	-2.49	3.63E-10	1.44E-07	Tmem2	transmembrane protein 2
10390640	6.69	8.23	-2.91	3.81E-10	1.49E-07	Ikzf3	IKAROS family zinc finger 3
10383214	8.91	7.78	2.19	3.85E-10	1.49E-07	Rnf213	ring finger protein 213
10538459	8.62	6.72	3.75	4.72E-10	1.78E-07	Aqp1	aquaporin 1
10491182	5.81	7.13	-2.51	5.41E-10	2.00E-07	Eif5a2	eukaryotic translation initiation factor 5A2
10435743	4.71	5.76	-2.08	5.46E-10	2.00E-07	Gm8609	predicted gene 8609 [Source:MGI Symbol;Acc:MGI:3648173]
10425321	10.66	9.29	2.59	6.00E-10	2.12E-07	Apobec3	apolipoprotein B mRNA editing enzyme, catalytic polypeptide 3
10488378	8.59	6.92	3.17	6.01E-10	2.12E-07	Thbd	thrombomodulin
10474836	9.32	8.3	2.02	6.14E-10	2.14E-07	Ivd	isovaleryl coenzyme A dehydrogenase
10456005	8.82	6.63	4.55	7.10E-10	2.44E-07	Cd74	CD74 antigen (invariant polypeptide of major histocompatibility complex, class II antigen-associated)
10399478	5.64	6.65	-2.02	8.06E-10	2.74E-07	Lpin1	lipin 1
10529957	6.33	8.01	-3.19	8.54E-10	2.87E-07	Adgra3	adhesion G protein-coupled receptor A3
10457250	8.26	6.89	2.57	8.65E-10	2.88E-07	Arhgap12	Rho GTPase activating protein 12
10573939	8.29	6.53	3.41	1.02E-09	3.37E-07	Lpcat2	lysophosphatidylcholine acyltransferase 2
10517173	8.94	7.93	2.02	1.07E-09	3.48E-07	Cep85	centrosomal protein 85
10564539	4.65	6	-2.54	1.19E-09	3.84E-07	Mctp2	multiple C2 domains, transmembrane 2
10513141	6.04	7.49	-2.74	1.22E-09	3.88E-07	Ptpn3	protein tyrosine phosphatase, non-receptor type 3
10455108	5.81	8.86	-8.24	1.28E-09	3.99E-07	Pcdhb16	protocadherin beta 16
10359034	7.09	9.09	-4	1.28E-09	3.99E-07	Qsox1	quiescin Q6 sulfhydryl oxidase 1
10416653	7.73	6.66	2.1	1.35E-09	4.16E-07	Kbtbd7	kelch repeat and BTB (POZ) domain containing 7
10379489	6.86	8.17	-2.48	1.40E-09	4.27E-07	Tmem98	transmembrane protein 98
10427461	8.27	9.6	-2.51	1.43E-09	4.28E-07	Ptger4	prostaglandin E receptor 4 (subtype EP4)
10513162	7.18	8.42	-2.36	1.63E-09	4.82E-07	Ptpn3	protein tyrosine phosphatase, non-receptor type 3
10453178	5.48	6.93	-2.73	1.78E-09	5.21E-07	Map4k3	mitogen-activated protein kinase kinase kinase kinase 3
10420216	7.79	6.75	2.06	2.18E-09	6.32E-07	Sdr39u1	short chain dehydrogenase/reductase family 39U, member 1
10466779	6.54	8.63	-4.24	2.51E-09	7.13E-07	Pip5k1b	phosphatidylinositol-4-phosphate 5-kinase, type 1 beta
10383208	7.33	6.26	2.1	2.67E-09	7.51E-07	Rnf213	ring finger protein 213
10579744	5.68	7.14	-2.76	2.76E-09	7.68E-07	Large	like-glycosyltransferase
10576639	7.12	9.12	-3.98	2.93E-09	8.09E-07	Nrp1	neuropilin 1
10538082	6.67	7.86	-2.28	2.96E-09	8.09E-07	Atp6v0e2	ATPase, H+ transporting, lysosomal V0 subunit E2
10584615	7.6	6.59	2.01	3.00E-09	8.12E-07	Pvrl1	poliovirus receptor-related 1
10468898	8.07	9.89	-3.54	3.06E-09	8.21E-07	Lax1	lymphocyte transmembrane adaptor 1
10365537	5.12	6.51	-2.63	3.18E-09	8.39E-07	1700113H08Rik	RIKEN cDNA 1700113H08 gene
10356866	6.71	7.74	-2.05	3.22E-09	8.41E-07	Pdcd1	programmed cell death 1
10448925	7.32	8.78	-2.74	3.33E-09	8.61E-07	Cacna1h	calcium channel, voltage-dependent, T type, alpha 1H subunit
10571344	5.93	7.16	-2.34	3.38E-09	8.61E-07	D8Ertd82e	DNA segment, Chr 8, ERATO Doi 82, expressed
10590631	6.39	10.3	-15.07	3.39E-09	8.61E-07	Ccr2	chemokine (C-C motif) receptor 2
10602716	8.07	6.74	2.51	4.04E-09	1.01E-06	Ubqln2	ubiquilin 2
10422321	6.56	7.84	-2.43	4.13E-09	1.01E-06	Dzip1	DAZ interacting protein 1
10592106	6.16	7.71	-2.94	4.17E-09	1.02E-06	Tirap	toll-interleukin 1 receptor (TIR) domain-containing adaptor protein
10399666	7.67	8.96	-2.44	4.48E-09	1.07E-06	9030624G23Rik; Gm38538	RIKEN cDNA 9030624G23 gene; predicted gene, 38538
10412701	6.23	7.57	-2.53	5.65E-09	1.34E-06	3830406C13Rik	RIKEN cDNA 3830406C13 gene
10401244	7.45	8.84	-2.62	5.71E-09	1.34E-06	Actn1	actinin, alpha 1
10347036	5.87	6.91	-2.05	5.78E-09	1.35E-06	Map2	microtubule-associated protein 2
10569646	9.79	7.98	3.52	5.82E-09	1.35E-06	Ccnd1	cyclin D1
10512470	7.52	10.24	-6.57	6.45E-09	1.46E-06	Cd72	CD72 antigen
10544133	8.58	7.22	2.57	6.83E-09	1.52E-06	Parp12	poly (ADP-ribose) polymerase family, member 12
10446739	6.14	7.23	-2.14	7.25E-09	1.60E-06	Clip4	CAP-GLY domain containing linker protein family, member 4
10518335	9.74	10.88	-2.2	7.36E-09	1.61E-06	Gm13247; Gm30910; Gt(pU21)140Imeg	predicted gene 13247; predicted gene, 30910; gene trap 140, Institute of Molecular Embryology and Genetics
10550394	8.36	7.05	2.48	8.04E-09	1.75E-06	Ptgir	prostaglandin I receptor (IP)
10587503	7.94	6.46	2.8	8.24E-09	1.77E-06	Sh3bgrl2	SH3 domain binding glutamic acid-rich protein like 2
10370552	6.98	8.43	-2.72	8.28E-09	1.77E-06	Plpp2	phospholipid phosphatase 2
10503835	9.27	7.74	2.9	8.43E-09	1.79E-06	Rragd	Ras-related GTP binding D
10411595	6.31	7.38	-2.1	8.74E-09	1.85E-06	Naip2	NLR family, apoptosis inhibitory protein 2
10455112	5.12	7.71	-6.02	9.44E-09	1.96E-06	Pcdhb17	protocadherin beta 17
10517488	6.88	7.93	-2.07	9.48E-09	1.96E-06	Ephb2	Eph receptor B2
10548069	7.1	5.85	2.39	1.10E-08	2.21E-06	Dyrk4	dual-specificity tyrosine-(Y)-phosphorylation regulated kinase 4
10413434	5.15	7.4	-4.76	1.23E-08	2.40E-06	Fam208a	family with sequence similarity 208, member A
10538394	6.67	7.8	-2.19	1.34E-08	2.57E-06	Plekha8	pleckstrin homology domain containing, family A (phosphoinositide binding specific) member 8
10402268	9.64	10.93	-2.46	1.40E-08	2.67E-06	Lgmn	legumain
10513160	5.99	7.84	-3.61	1.43E-08	2.70E-06	Ptpn3	protein tyrosine phosphatase, non-receptor type 3
10425333	9.17	7.82	2.55	1.44E-08	2.70E-06	Apobec3	apolipoprotein B mRNA editing enzyme, catalytic polypeptide 3
10538924	9.53	8.01	2.87	1.63E-08	2.98E-06	Igkv2-109	immunoglobulin kappa variable 2-109
10515986	8.62	7.53	2.13	1.72E-08	3.11E-06	Zfp69	zinc finger protein 69
10571353	6.64	7.69	-2.07	2.02E-08	3.61E-06	6430573F11Rik	RIKEN cDNA 6430573F11 gene
10351880	7.52	6.07	2.74	2.04E-08	3.62E-06	Pydc3	pyrin domain containing 3
10603208	8.32	9.93	-3.05	2.46E-08	4.25E-06	Mid1	midline 1
10489107	8.01	9.38	-2.58	2.46E-08	4.25E-06	Samhd1	SAM domain and HD domain, 1
10510215	7.49	8.54	-2.07	2.46E-08	4.25E-06	Gm13139	predicted gene 13139
10455118	5.96	8.2	-4.73	2.67E-08	4.54E-06	Pcdhb18	protocadherin beta 18
10483110	8	6.71	2.45	2.86E-08	4.77E-06	Ifih1	interferon induced with helicase C domain 1
10442219	7.77	9.74	-3.91	2.87E-08	4.77E-06	Zfp52	zinc finger protein 52
10595831	6.64	7.78	-2.2	2.91E-08	4.77E-06	Zbtb38; E030011O05Rik	zinc finger and BTB domain containing 38; RIKEN cDNA E030011O05 gene
10351658	9.02	6.37	6.28	2.91E-08	4.77E-06	Cd48	CD48 antigen
10513158	5.42	7.12	-3.27	2.93E-08	4.77E-06	Ptpn3	protein tyrosine phosphatase, non-receptor type 3
10513156	6.79	7.97	-2.26	2.95E-08	4.77E-06	Ptpn3	protein tyrosine phosphatase, non-receptor type 3
10442904	8.54	7.48	2.09	3.14E-08	5.01E-06	Jmjd8	jumonji domain containing 8
10449971	5.3	6.51	-2.31	3.16E-08	5.01E-06	Zfp763	zinc finger protein 763
10601416	6.42	8.22	-3.49	3.17E-08	5.01E-06	P2ry10	purinergic receptor P2Y, G-protein coupled 10
10502791	7.66	6.55	2.16	3.29E-08	5.15E-06	Ifi44	interferon-induced protein 44
10383200	8.16	7.05	2.16	3.65E-08	5.62E-06	Rnf213	ring finger protein 213
10360367	6.22	4.74	2.79	3.87E-08	5.89E-06	LOC102639543; Gm4955	pyrin domain-containing protein 3-like; predicted gene 4955 [Source:MGI Symbol;Acc:MGI:3646410]
10383168	8.97	7.8	2.25	3.93E-08	5.93E-06	Rnf213	ring finger protein 213
10554926	6.08	4.65	2.69	4.06E-08	6.09E-06	Ccdc90b	coiled-coil domain containing 90B
10565634	7.46	8.59	-2.19	4.11E-08	6.14E-06	Myo7a	myosin VIIA
10367746	8.68	7.51	2.25	4.38E-08	6.40E-06	Sash1	SAM and SH3 domain containing 1
10406254	7.77	8.77	-2	4.40E-08	6.40E-06	Ell2	elongation factor RNA polymerase II 2
10359689	10.25	8.3	3.85	4.68E-08	6.71E-06	Atp1b1	ATPase, Na+/K+ transporting, beta 1 polypeptide
10455128	5.9	7.72	-3.55	5.28E-08	7.44E-06	Pcdhb20	protocadherin beta 20
10517587	8.78	7.32	2.75	6.09E-08	8.32E-06	Alpl	alkaline phosphatase, liver/bone/kidney
10389617	7.37	8.54	-2.25	6.31E-08	8.52E-06	Ppm1e	protein phosphatase 1E (PP2C domain containing)
10418729	8.47	9.82	-2.56	6.33E-08	8.52E-06	Colq; Hacl1	collagen-like tail subunit (single strand of homotrimer) of asymmetric acetylcholinesterase; 2-hydroxyacyl-CoA lyase 1
10531581	7.63	6.54	2.14	6.82E-08	8.90E-06	Gm34285	predicted gene, 34285
10516393	5.48	6.88	-2.65	7.02E-08	9.11E-06	Ago4	argonaute RISC catalytic subunit 4
10383202	9.38	7.89	2.82	7.47E-08	9.61E-06	Rnf213	ring finger protein 213
10510167	9.75	10.98	-2.34	7.63E-08	9.78E-06	Gm8935; Gm21411	predicted pseudogene 8935; predicted gene, 21411
10506298	7.39	8.58	-2.28	7.75E-08	9.88E-06	Leprot	leptin receptor overlapping transcript
10414953	7.52	10.06	-5.82	8.15E-08	1.03E-05	A630038E17Rik; Trav15-1-dv6-1	RIKEN cDNA A630038E17 gene; T cell receptor alpha variable 15-1-DV6-1
10462623	6.4	5.03	2.59	1.00E-07	1.22E-05	Ifit1	interferon-induced protein with tetratricopeptide repeats 1
10595371	6.1	7.88	-3.44	1.04E-07	1.24E-05	Hmgn3	high mobility group nucleosomal binding domain 3
10518346	9.77	10.83	-2.09	1.05E-07	1.24E-05	Gm13251; Gt(pU21)140Imeg	predicted gene 13251; gene trap 140, Institute of Molecular Embryology and Genetics
10490826	6.12	7.39	-2.4	1.08E-07	1.28E-05	Zbtb10	zinc finger and BTB domain containing 10
10390535	7.52	9.36	-3.58	1.09E-07	1.28E-05	Arl5c	ADP-ribosylation factor-like 5C
10429128	8.84	9.85	-2.02	1.14E-07	1.33E-05	Sla	src-like adaptor
10394786	7.27	8.45	-2.26	1.18E-07	1.36E-05	Gm9222	predicted gene 9222
10394783	7.27	8.45	-2.26	1.18E-07	1.36E-05	Gm9222	predicted gene 9222
10490854	9.45	10.61	-2.23	1.20E-07	1.37E-05	Gm8935	predicted pseudogene 8935 [Source:MGI Symbol;Acc:MGI:3643401]
10510178	8.61	9.68	-2.1	1.26E-07	1.42E-05	Gm13051; Gm13152; 2610036A22Rik	predicted gene 13051; predicted gene 13152; RIKEN cDNA 2610036A22 gene
10371271	8.58	7.27	2.47	1.28E-07	1.44E-05	Zfp781	zinc finger protein 781
10521667	9.37	7.3	4.19	1.33E-07	1.48E-05	Bst1	bone marrow stromal cell antigen 1
10514510	7.22	8.31	-2.14	1.38E-07	1.51E-05	Cyp2j6	cytochrome P450, family 2, subfamily j, polypeptide 6
10370544	6.63	9.61	-7.9	1.40E-07	1.52E-05	2610008E11Rik	RIKEN cDNA 2610008E11 gene
10573451	8.16	6.99	2.25	1.59E-07	1.68E-05	Syce2	synaptonemal complex central element protein 2
10455123	4.92	6.92	-3.99	1.67E-07	1.70E-05	Pcdhb19	protocadherin beta 19
10388194	7.04	8.36	-2.5	1.75E-07	1.75E-05	Spns2	spinster homolog 2
10359161	7.4	8.66	-2.39	1.92E-07	1.89E-05	Soat1	sterol O-acyltransferase 1
10383204	8.88	7.44	2.72	2.29E-07	2.16E-05	Rnf213	ring finger protein 213
10423333	8.69	9.89	-2.31	2.39E-07	2.22E-05	Fam134b	family with sequence similarity 134, member B
10478219	9.76	8.15	3.05	2.55E-07	2.32E-05	Plcg1	phospholipase C, gamma 1
10513166	6.68	8.42	-3.34	2.62E-07	2.37E-05	Ptpn3	protein tyrosine phosphatase, non-receptor type 3
10495416	7.82	8.82	-2	2.91E-07	2.58E-05	Vav3	vav 3 oncogene
10501456	9.17	10.22	-2.08	3.19E-07	2.76E-05	Fam102b	family with sequence similarity 102, member B
10345824	9.34	10.93	-3.02	3.36E-07	2.88E-05	Il18rap	interleukin 18 receptor accessory protein
10412126	5.78	7.56	-3.43	3.44E-07	2.93E-05	Il31ra	interleukin 31 receptor A
10351679	8.88	6.69	4.55	3.67E-07	3.08E-05	Cd84	CD84 antigen
10389738	9.24	8.22	2.04	3.81E-07	3.18E-05	Dgke	diacylglycerol kinase, epsilon
10394798	5.8	7.09	-2.43	3.82E-07	3.19E-05	LOC102632102	zinc finger protein 69-like
10532896	6.68	5.23	2.75	4.34E-07	3.56E-05	2610524H06Rik	RIKEN cDNA 2610524H06 gene
10442224	6.76	7.98	-2.33	4.63E-07	3.77E-05	Zfp948	zinc finger protein 948
10430645	7.72	6.52	2.31	4.76E-07	3.84E-05	D730005E14Rik	RIKEN cDNA D730005E14 gene
10365286	8.1	7.09	2.01	4.92E-07	3.94E-05	Eid3	EP300 interacting inhibitor of differentiation 3
10544538	7.79	6.61	2.26	5.30E-07	4.20E-05	Pdia4	protein disulfide isomerase associated 4
10383198	8.86	7.75	2.15	5.41E-07	4.28E-05	Rnf213	ring finger protein 213
10411611	5.78	6.8	-2.03	5.93E-07	4.64E-05	Naip5	NLR family, apoptosis inhibitory protein 5
10598013	5.68	7.62	-3.83	5.99E-07	4.65E-05	Ccr5	chemokine (C-C motif) receptor 5
10590635	5.68	7.62	-3.83	5.99E-07	4.65E-05	Ccr5	chemokine (C-C motif) receptor 5
10360145	5.68	4.3	2.6	6.05E-07	4.68E-05	Gm24871; B930036N10Rik	predicted gene, 24871 [Source:MGI Symbol;Acc:MGI:5454648]; RIKEN cDNA B930036N10 gene [Source:MGI Symbol;Acc:MGI:3702496]
10513154	7.06	8.1	-2.05	6.18E-07	4.75E-05	Ptpn3	protein tyrosine phosphatase, non-receptor type 3
10383192	8.02	7.01	2.01	6.43E-07	4.91E-05	Rnf213	ring finger protein 213
10605437	5.87	7.35	-2.78	6.54E-07	4.97E-05	Pls3	plastin 3 (T-isoform)
10502335	8.46	6.61	3.62	8.38E-07	6.19E-05	Bank1	B cell scaffold protein with ankyrin repeats 1
10433114	7.65	8.67	-2.03	9.14E-07	6.68E-05	Itga5	integrin alpha 5 (fibronectin receptor alpha)
10421932	8.19	6.41	3.43	1.11E-06	7.64E-05	Pcdh9	protocadherin 9
10507500	8.86	7.36	2.83	1.12E-06	7.69E-05	Slc6a9	solute carrier family 6 (neurotransmitter transporter, glycine), member 9
10421924	7.76	6.2	2.95	1.18E-06	8.06E-05	Pcdh9	protocadherin 9
10500982	8.7	7.53	2.25	1.28E-06	8.62E-05	I830077J02Rik	RIKEN cDNA I830077J02 gene
10572724	4.29	6.93	-6.25	1.39E-06	9.14E-05	Zfp709	zinc finger protein 709
10345752	6.68	7.92	-2.36	1.44E-06	9.35E-05	Il1r2	interleukin 1 receptor, type II
10546184	10.16	8.44	3.3	1.47E-06	9.53E-05	Plxna1	plexin A1
10405179	7.11	6.03	2.12	1.55E-06	9.96E-05	S1pr3	sphingosine-1-phosphate receptor 3
10561055	8.41	7.25	2.24	1.62E-06	0.0001	Ceacam2	carcinoembryonic antigen-related cell adhesion molecule 2
10488608	9.01	8	2.02	1.66E-06	0.0001	Trib3	tribbles homolog 3 (Drosophila)
10435789	7.16	8.32	-2.23	1.66E-06	0.0001	Zbtb20	zinc finger and BTB domain containing 20
10434778	7.37	6.05	2.49	1.79E-06	0.0001	Rtp4	receptor transporter protein 4
10494821	8.83	10.86	-4.08	1.95E-06	0.0001	Tspan2	tetraspanin 2
10530380	5.5	6.7	-2.31	1.96E-06	0.0001	Gnpda2	glucosamine-6-phosphate deaminase 2
10372324	7.28	8.47	-2.27	1.99E-06	0.0001	Syt1	synaptotagmin I
10491825	7.1	8.14	-2.06	2.06E-06	0.0001	3110057O12Rik	RIKEN cDNA 3110057O12 gene
10443749	7.25	8.28	-2.04	2.15E-06	0.0001	Ubash3a	ubiquitin associated and SH3 domain containing, A
10562905	9.16	8.12	2.06	2.29E-06	0.0001	Atf5	activating transcription factor 5
10371356	7.15	8.31	-2.25	2.72E-06	0.0002	Appl2	adaptor protein, phosphotyrosine interaction, PH domain and leucine zipper containing 2
10587655	7.73	8.96	-2.33	2.78E-06	0.0002	Zfp949	zinc finger protein 949
10523717	6.9	9.18	-4.85	3.18E-06	0.0002	Spp1	secreted phosphoprotein 1
10404422	6.64	7.88	-2.36	3.21E-06	0.0002	Serpinb6b	serine (or cysteine) peptidase inhibitor, clade B, member 6b
10358434	8.79	7.14	3.14	3.36E-06	0.0002	Pla2g4a	phospholipase A2, group IVA (cytosolic, calcium-dependent)
10471154	10.06	8.94	2.17	3.77E-06	0.0002	Ass1	argininosuccinate synthetase 1
10351026	11.63	10.6	2.04	3.81E-06	0.0002	Gas5	growth arrest specific 5
10363541	10.08	8.96	2.18	3.90E-06	0.0002	Gm5424; Ass1	argininosuccinate synthase pseudogene; argininosuccinate synthetase 1
10486396	7.73	8.82	-2.12	4.10E-06	0.0002	Ehd4	EH-domain containing 4
10514221	7.76	8.77	-2.01	4.88E-06	0.0003	Plin2	perilipin 2
10491091	6.41	7.5	-2.13	5.07E-06	0.0003	Tnfsf10	tumor necrosis factor (ligand) superfamily, member 10
10435769	7.03	8.42	-2.62	6.07E-06	0.0003	Zbtb20	zinc finger and BTB domain containing 20
10450930	6.42	7.88	-2.76	6.09E-06	0.0003	Crisp1	cysteine-rich secretory protein 1
10360377	7.79	6.75	2.05	6.75E-06	0.0003	AI607873	expressed sequence AI607873
10533198	8.59	7.23	2.56	6.83E-06	0.0003	Oas2	2-5 oligoadenylate synthetase 2
10360373	7.33	5.99	2.52	7.13E-06	0.0003	Pydc4	pyrin domain containing 4
10514779	6.39	8.07	-3.21	7.64E-06	0.0004	Prkaa2	protein kinase, AMP-activated, alpha 2 catalytic subunit
10360666	8.93	10.06	-2.18	7.89E-06	0.0004	6330403A02Rik	RIKEN cDNA 6330403A02 gene
10478973	6.72	7.81	-2.13	7.91E-06	0.0004	Cass4	Cas scaffolding protein family member 4
10400143	8.55	7.48	2.09	8.38E-06	0.0004	Stxbp6	syntaxin binding protein 6 (amisyn)
10590031	7.79	9.24	-2.72	8.93E-06	0.0004	Itga9	integrin alpha 9
10598771	5.59	7.36	-3.41	1.01E-05	0.0004	Maoa	monoamine oxidase A
10352178	5.27	6.39	-2.18	1.01E-05	0.0004	Sccpdh	saccharopine dehydrogenase (putative)
10604743	9.61	10.88	-2.41	1.20E-05	0.0005	Snord61	small nucleolar RNA, C/D box 61
10505996	7.67	6.63	2.06	1.46E-05	0.0006	Fggy	FGGY carbohydrate kinase domain containing
10360664	8.1	9.55	-2.75	1.56E-05	0.0006	6330403A02Rik	RIKEN cDNA 6330403A02 gene
10459288	7.32	6.24	2.11	1.72E-05	0.0006	Adrb2	adrenergic receptor, beta 2
10420758	9.63	10.99	-2.56	1.83E-05	0.0007	Blk	B lymphoid kinase
10419465	8.66	7.03	3.08	1.88E-05	0.0007	Ccnb1ip1	cyclin B1 interacting protein 1
10445251	7.24	6.2	2.05	2.17E-05	0.0008	Adgrf1	adhesion G protein-coupled receptor F1
10583669	8.03	9.58	-2.94	2.25E-05	0.0008	AB124611	cDNA sequence AB124611
10361807	9.33	10.39	-2.09	2.26E-05	0.0008	Hivep2	human immunodeficiency virus type I enhancer binding protein 2
10348194	6.05	7.22	-2.26	2.44E-05	0.0009	Efhd1	EF hand domain containing 1
10566366	7.85	6.39	2.75	2.58E-05	0.0009	Trim30d	tripartite motif-containing 30D
10451763	10.04	9.01	2.04	3.58E-05	0.0012	Satb1	special AT-rich sequence binding protein 1
10438103	7.87	6.67	2.29	4.09E-05	0.0013	Ccdc116	coiled-coil domain containing 116
10599222	8.92	9.93	-2.01	4.46E-05	0.0014	Ube2a	ubiquitin-conjugating enzyme E2A
10510129	8.77	10.06	-2.45	4.50E-05	0.0014	Dhrs3	dehydrogenase/reductase (SDR family) member 3
10404132	7.98	9.6	-3.08	4.55E-05	0.0014	Cmah	cytidine monophospho-N-acetylneuraminic acid hydroxylase
10522051	8.22	7.19	2.05	8.12E-05	0.0023	Klf3	Kruppel-like factor 3 (basic)
10455135	5.7	7.02	-2.49	0.0001	0.003	Pcdhb21	protocadherin beta 21
10572432	9.45	8.39	2.08	0.0001	0.003	Isyna1	myo-inositol 1-phosphate synthase A1
10596190	9.93	8.88	2.07	0.0001	0.003	Bfsp2	beaded filament structural protein 2, phakinin
10395908	8.47	7.25	2.33	0.0001	0.0036	Gm22973	predicted gene, 22973 [Source:MGI Symbol;Acc:MGI:5452750]
10406334	7.7	9.5	-3.49	0.0001	0.0036	Mctp1	multiple C2 domains, transmembrane 1
10466800	6.43	8.17	-3.34	0.0002	0.0039	Pgm5	phosphoglucomutase 5
10435057	8.17	9.25	-2.12	0.0002	0.0049	Pcyt1a	phosphate cytidylyltransferase 1, choline, alpha isoform
10377429	7.1	8.45	-2.54	0.0004	0.0074	Snord118	small nucleolar RNA, C/D box 118
10399428	7.1	8.45	-2.54	0.0004	0.0074	Gm24208	predicted gene, 24208
10588577	8.69	7.42	2.41	0.0004	0.0081	Cish	cytokine inducible SH2-containing protein
10463123	8.45	10.58	-4.37	0.0004	0.0082	Dntt	deoxynucleotidyltransferase, terminal
10539933	9.69	8.49	2.3	0.0004	0.0083	Txnrd3	thioredoxin reductase 3
10429588	7.24	8.31	-2.09	0.0004	0.0083	9030619P08Rik	lymphocyte antigen 6 complex pseudogene
10360370	5.58	8.6	-8.11	0.0004	0.0087	BC094916	cDNA sequence BC094916
10394593	8.31	6.8	2.84	0.0004	0.0088	Fam49a	family with sequence similarity 49, member A
10406982	7.43	8.57	-2.2	0.0005	0.0097	Adamts6	a disintegrin-like and metallopeptidase (reprolysin type) with thrombospondin type 1 motif, 6
10603551	8.69	10.23	-2.91	0.0005	0.0098	Cybb	cytochrome b-245, beta polypeptide
10529375	9.43	10.82	-2.63	0.0006	0.0105	Mxd4	Max dimerization protein 4
10493820	8.2	6.98	2.32	0.0008	0.0143	S100a6	S100 calcium binding protein A6 (calcyclin)
10357488	4.82	5.96	-2.2	0.0013	0.0204	Cd55; Cd55b	CD55 molecule, decay accelerating factor for complement; CD55 molecule, decay accelerating factor for complement B
10416340	11.27	10.13	2.2	0.0014	0.0212	Gfra2	glial cell line derived neurotrophic factor family receptor alpha 2
10569017	9.75	8.47	2.43	0.0015	0.0222	Ifitm3	interferon induced transmembrane protein 3
10541075	6.59	8.22	-3.1	0.0027	0.0343	Cxcl12	chemokine (C-X-C motif) ligand 12
10444284	8.86	9.96	-2.15	0.0029	0.0357	H2-Ob; Gm20506	histocompatibility 2, O region beta locus; predicted gene 20506
10461721	8.36	9.39	-2.04	0.0038	0.0431	Mpeg1	macrophage expressed gene 1
10582275	11.43	10.39	2.06	0.0042	0.0467	Slc7a5; Gm42049	solute carrier family 7 (cationic amino acid transporter, y+ system), member 5; predicted gene, 42049
10513320	9.19	10.25	-2.08	0.0053	0.0556	Ptgr1	prostaglandin reductase 1
10475643	6.49	7.99	-2.82	0.0085	0.0763	Fgf7	fibroblast growth factor 7
10386058	8.1	9.73	-3.11	0.0089	0.0786	Sparc	secreted acidic cysteine rich glycoprotein
10351197	11.13	9.57	2.94	0.0099	0.0837	Sell	selectin, lymphocyte
10600169	8	9.71	-3.28	0.0103	0.0862	Bgn	biglycan
10356880	9.02	10.06	-2.07	0.0113	0.0922	St8sia4	ST8 alpha-N-acetyl-neuraminide alpha-2,8-sialyltransferase 4
10436304	6.69	8.13	-2.7	0.0126	0.0988	Abi3bp	ABI gene family, member 3 (NESH) binding protein
10403821	10.74	9.63	2.15	0.0127	0.0995	Tcrg-C3	T cell receptor gamma, constant 3
10374083	7.59	8.78	-2.28	0.0132	0.1018	Aebp1	AE binding protein 1
10405063	6.67	8.66	-3.95	0.0152	0.112	Ogn	osteoglycin
10368243	6.52	7.55	-2.04	0.0158	0.1144	Eya4	eyes absent 4 homolog (Drosophila)
10393559	6.99	8.54	-2.93	0.0168	0.1194	Timp2	tissue inhibitor of metalloproteinase 2
10458894	7.05	8.85	-3.48	0.0178	0.124	Lox	lysyl oxidase
10536220	7.96	9.15	-2.29	0.0188	0.1282	Col1a2	collagen, type I, alpha 2
10355403	8.03	9.55	-2.88	0.0218	0.1417	Fn1	fibronectin 1
10474700	9	10.47	-2.77	0.0238	0.1498	Thbs1	thrombospondin 1
10428388	7.5	8.79	-2.43	0.0244	0.1525	Rspo2	R-spondin 2
10582896	8.3	6.49	3.52	0.0246	0.153	Gm10718	predicted gene 10718 [Source:MGI Symbol;Acc:MGI:3642028]
10582888	9.26	6.68	5.97	0.0263	0.1596	Gm10719; Gm10721	predicted gene 10719 [Source:MGI Symbol;Acc:MGI:3641690]; predicted gene 10721 [Source:MGI Symbol;Acc:MGI:3641688]
10380419	8.65	9.67	-2.03	0.0273	0.1632	Col1a1	collagen, type I, alpha 1
10571530	6.2	7.3	-2.14	0.0377	0.1988	Fat1	FAT tumor suppressor homolog 1 (Drosophila)
10582916	8.15	6.46	3.22	0.0433	0.2173	Gm17535	predicted gene, 17535 [Source:MGI Symbol;Acc:MGI:4937169]
