# Supplementary material for: Deletion of 9p drives B-ALL through heterozygous inactivation of Pax5 and Cd72 in preleukemic cells
Source: JCI Insight. 2026 Feb 17;11(7):e199464. doi: 10.1172/jci.insight.199464 (PMC13134721; doi:10.1172/jci.insight.199464)
Supplement: Supplemental table 2 [file jciinsight-11-199464-s207.xlsx]

## Sheet: Pax5CD72_vs_WT_DEGs
Supplemental Table 2: Differentially expressed genes in preleukemic CD72+/-; Pax5+/- versus WT proB cells. 255 genes-probesets.
ID	Pax5 CD72 Avg (log2)	WT Avg (log2)	Fold Change	P-val	FDR P-val	Gene Symbol	Description
10606178	11.78	5.13	100.08	1.03E-16	2.99E-12	Xist	inactive X specific transcripts
10419559	5.2	8.94	-13.35	9.43E-16	1.37E-11	Rnase12	ribonuclease, RNase A family, 12 (non-active)
10608138	5.98	10.03	-16.58	7.27E-15	7.02E-11	Ddx3y	DEAD (Asp-Glu-Ala-Asp) box polypeptide 3, Y-linked
10463911	8.92	7.04	3.69	2.45E-14	1.42E-10	Add3	adducin 3 (gamma)
10490903	8.87	5.92	7.72	4.12E-14	1.70E-10	Car13	carbonic anhydrase 13
10573082	5.57	7.34	-3.42	5.72E-14	2.07E-10	Inpp4b	inositol polyphosphate-4-phosphatase, type II
10608001	5.32	9.5	-18.11	7.05E-14	2.24E-10	Eif2s3y	eukaryotic translation initiation factor 2, subunit 3, structural gene Y-linked
10506004	8.75	6	6.75	7.73E-14	2.24E-10	Hook1	hook homolog 1 (Drosophila)
10351691	9.67	5.86	14.03	1.62E-13	4.25E-10	Slamf6	SLAM family member 6
10443598	7.4	5.84	2.95	2.50E-13	6.04E-10	Dnah8	dynein, axonemal, heavy chain 8
10607972	5.71	9.13	-10.71	4.99E-13	1.11E-09	Kdm5d	lysine (K)-specific demethylase 5D
10487021	5.09	8.62	-11.6	6.39E-13	1.28E-09	Slc30a4	solute carrier family 30 (zinc transporter), member 4
10383206	8.51	6.47	4.1	6.65E-13	1.28E-09	Rnf213	ring finger protein 213
10464251	7.84	5.89	3.87	8.08E-13	1.46E-09	Atrnl1	attractin like 1
10584334	7.57	5.89	3.2	8.66E-13	1.47E-09	Siae	sialic acid acetylesterase
10471486	6.59	9	-5.34	1.13E-12	1.82E-09	Eng	endoglin
10562523	8.2	6.22	3.95	1.50E-12	2.25E-09	Zfp507	zinc finger protein 507
10426689	6.08	7.93	-3.61	1.63E-12	2.25E-09	Spats2	spermatogenesis associated, serine-rich 2
10360764	9	7.02	3.96	2.41E-12	3.17E-09	Enah	enabled homolog (Drosophila)
10351867	7.75	10.19	-5.42	3.03E-12	3.81E-09	Aim2	absent in melanoma 2
10383214	8.91	7.25	3.16	4.90E-12	5.73E-09	Rnf213	ring finger protein 213
10461148	8.23	10.85	-6.16	4.95E-12	5.73E-09	Gm25855	predicted gene, 25855 [Source:MGI Symbol;Acc:MGI:5455632]
10554900	8.08	6.21	3.64	6.17E-12	6.62E-09	Dlg2	discs, large homolog 2 (Drosophila)
10563706	8.1	4.98	8.68	6.17E-12	6.62E-09	Mrgpra9; Mrgprx3-ps	MAS-related GPR, member A9; MAS-related GPR, member X3, pseudogene
10471833	8.95	7.26	3.22	7.24E-12	7.49E-09	Lhx2	LIM homeobox protein 2
10605392	8.45	6.72	3.31	8.72E-12	8.70E-09	F8	coagulation factor VIII
10608107	5.02	9.34	-19.88	1.01E-11	9.71E-09	Uty	ubiquitously transcribed tetratricopeptide repeat gene, Y chromosome
10384398	6.88	8.87	-3.99	1.38E-11	1.29E-08	Grb10	growth factor receptor bound protein 10
10399710	7.92	6.38	2.9	1.69E-11	1.53E-08	Rsad2	radical S-adenosyl methionine domain containing 2
10476021	9.12	7.48	3.11	2.13E-11	1.87E-08	Sirpa	signal-regulatory protein alpha
10401673	6.41	9.33	-7.56	2.80E-11	2.38E-08	Tgfb3	transforming growth factor, beta 3
10403048	11.39	9.44	3.84	3.46E-11	2.86E-08	Ighv1-72; Ighv1-64	immunoglobulin heavy variable 1-72; immunoglobulin heavy variable 1-64
10383208	7.33	5.86	2.77	3.93E-11	3.16E-08	Rnf213	ring finger protein 213
10383212	8.47	7.09	2.59	4.22E-11	3.30E-08	Rnf213	ring finger protein 213
10544133	8.58	6.53	4.13	6.62E-11	5.04E-08	Parp12	poly (ADP-ribose) polymerase family, member 12
10403060	12.23	8.49	13.37	7.10E-11	5.27E-08	Ighv1-69	immunoglobulin heavy variable 1-69
10600504	8.27	5.08	9.1	9.13E-11	6.51E-08	Fundc2	FUN14 domain containing 2
10403071	10.33	8.95	2.6	9.22E-11	6.51E-08	Ighv1-83	immunoglobulin heavy variable 1-83
10561702	8.54	6.62	3.8	1.00E-10	6.92E-08	Kcnk6	potassium inwardly-rectifying channel, subfamily K, member 6
10403038	11.65	7.3	20.38	1.07E-10	7.22E-08	Ighv1-61	immunoglobulin heavy variable 1-61
10543120	7.45	6.22	2.36	1.16E-10	7.66E-08	Ica1	islet cell autoantigen 1
10383200	8.16	6.28	3.68	1.66E-10	1.07E-07	Rnf213	ring finger protein 213
10502776	9.96	11.15	-2.28	1.85E-10	1.16E-07	Adgrl2	adhesion G protein-coupled receptor L2
10502774	8.63	9.86	-2.36	1.90E-10	1.16E-07	Adgrl2	adhesion G protein-coupled receptor L2
10401987	7.69	8.9	-2.3	1.93E-10	1.16E-07	Kcnk10	potassium channel, subfamily K, member 10
10358717	9.95	8.33	3.07	1.96E-10	1.16E-07	1700025G04Rik	RIKEN cDNA 1700025G04 gene
10383168	8.97	7.14	3.55	2.05E-10	1.19E-07	Rnf213	ring finger protein 213
10536917	7.54	9.65	-4.32	2.14E-10	1.22E-07	Smo	smoothened, frizzled class receptor
10351880	7.52	5.42	4.28	2.32E-10	1.27E-07	Pydc3	pyrin domain containing 3
10603881	5.43	7.89	-5.48	2.60E-10	1.39E-07	Zfp182	zinc finger protein 182
10383202	9.38	7.03	5.09	2.67E-10	1.41E-07	Rnf213	ring finger protein 213
10452793	7.43	6.11	2.5	2.95E-10	1.50E-07	Galnt14	UDP-N-acetyl-alpha-D-galactosamine:polypeptide N-acetylgalactosaminyltransferase 14
10578069	8.1	6.2	3.74	3.03E-10	1.50E-07	Gtpbp10	GTP-binding protein 10 (putative)
10529957	6.33	8.22	-3.7	3.05E-10	1.50E-07	Adgra3	adhesion G protein-coupled receptor A3
10502748	8.53	9.81	-2.43	3.10E-10	1.50E-07	Adgrl2	adhesion G protein-coupled receptor L2
10403028	11.18	7.42	13.52	3.29E-10	1.56E-07	Ighv1-52	immunoglobulin heavy variable 1-52
10360173	9.06	6.33	6.62	3.46E-10	1.62E-07	Slamf7	SLAM family member 7
10403031	10.24	7.19	8.3	3.56E-10	1.63E-07	Ighv1-55	immunoglobulin heavy variable 1-55
10469046	8.04	6.11	3.83	3.83E-10	1.73E-07	Phyh	phytanoyl-CoA hydroxylase
10502780	9.72	11.09	-2.57	4.35E-10	1.94E-07	Adgrl2	adhesion G protein-coupled receptor L2
10514520	7.15	5.96	2.27	5.21E-10	2.28E-07	Cyp2j9	cytochrome P450, family 2, subfamily j, polypeptide 9
10549361	6.86	8.19	-2.52	5.61E-10	2.42E-07	Tm7sf3	transmembrane 7 superfamily member 3
10389231	9.96	6.72	9.44	6.90E-10	2.94E-07	Ccl3	chemokine (C-C motif) ligand 3
10383198	8.86	6.77	4.26	7.19E-10	2.96E-07	Rnf213	ring finger protein 213
10517587	8.78	11.09	-4.98	7.26E-10	2.96E-07	Alpl	alkaline phosphatase, liver/bone/kidney
10383204	8.88	6.69	4.58	7.59E-10	3.05E-07	Rnf213	ring finger protein 213
10403079	7.95	6.92	2.03	7.97E-10	3.13E-07	Ighv1-85	immunoglobulin heavy variable 1-85
10568605	8.92	7.9	2.02	8.10E-10	3.13E-07	Ctbp2	C-terminal binding protein 2
10527970	8.15	6.3	3.58	8.10E-10	3.13E-07	Gtpbp10	GTP-binding protein 10 (putative)
10505982	7.86	6.44	2.68	9.28E-10	3.53E-07	Fggy	FGGY carbohydrate kinase domain containing
10413434	5.15	7.84	-6.46	1.24E-09	4.51E-07	Fam208a	family with sequence similarity 208, member A
10383152	8.67	7.15	2.86	1.25E-09	4.51E-07	Rnf213	ring finger protein 213
10492499	9.6	7.8	3.48	1.35E-09	4.75E-07	Mfsd1	major facilitator superfamily domain containing 1
10425321	10.66	9.35	2.48	1.47E-09	5.01E-07	Apobec3	apolipoprotein B mRNA editing enzyme, catalytic polypeptide 3
10564343	5.37	8.99	-12.29	1.51E-09	5.07E-07	Tjp1	tight junction protein 1
10352459	8.21	9.25	-2.05	1.57E-09	5.23E-07	Rab3gap2	RAB3 GTPase activating protein subunit 2
10383233	9.27	7.97	2.46	1.80E-09	5.93E-07	Rnf213	ring finger protein 213
10576532	8.46	7	2.75	2.04E-09	6.62E-07	Tsnax	translin-associated factor X
10482200	10.51	9.37	2.2	2.21E-09	6.94E-07	Dennd1a	DENN/MADD domain containing 1A
10502778	8.62	10.07	-2.73	2.52E-09	7.75E-07	Adgrl2	adhesion G protein-coupled receptor L2
10491091	6.41	8.53	-4.37	2.71E-09	8.26E-07	Tnfsf10	tumor necrosis factor (ligand) superfamily, member 10
10383196	8.07	6.73	2.53	2.93E-09	8.82E-07	Rnf213	ring finger protein 213
10550332	9.57	10.82	-2.37	3.83E-09	1.11E-06	Slc1a5	solute carrier family 1 (neutral amino acid transporter), member 5
10528268	8.3	7.23	2.1	4.53E-09	1.28E-06	Ptpn12	protein tyrosine phosphatase, non-receptor type 12
10496169	8.35	7.08	2.41	4.92E-09	1.37E-06	Ppa2	pyrophosphatase (inorganic) 2
10416655	8.05	6.42	3.1	5.84E-09	1.59E-06	Kbtbd6	kelch repeat and BTB (POZ) domain containing 6
10383194	8.09	7.06	2.04	5.93E-09	1.60E-06	Rnf213	ring finger protein 213
10565634	7.46	8.83	-2.57	6.19E-09	1.60E-06	Myo7a	myosin VIIA
10456005	8.82	6.99	3.55	6.21E-09	1.60E-06	Cd74	CD74 antigen (invariant polypeptide of major histocompatibility complex, class II antigen-associated)
10563712	8.89	7.53	2.58	6.34E-09	1.63E-06	Mrgpra2a	MAS-related GPR, member A2A
10513145	6.6	7.68	-2.11	6.81E-09	1.72E-06	Ptpn3	protein tyrosine phosphatase, non-receptor type 3
10402991	7.14	8.59	-2.73	6.85E-09	1.72E-06	Ighv2-4	immunoglobulin heavy variable V2-4
10570516	6.57	7.7	-2.19	8.47E-09	2.04E-06	Kbtbd11	kelch repeat and BTB (POZ) domain containing 11
10563715	8.84	7.53	2.47	8.93E-09	2.08E-06	Mrgpra2b	MAS-related GPR, member A2B
10383210	8.75	7.46	2.45	9.32E-09	2.16E-06	Rnf213	ring finger protein 213
10590631	6.39	9.96	-11.87	9.58E-09	2.20E-06	Ccr2	chemokine (C-C motif) receptor 2
10390640	6.69	7.86	-2.25	1.08E-08	2.44E-06	Ikzf3	IKAROS family zinc finger 3
10403054	8.75	7.61	2.2	1.14E-08	2.56E-06	Ighv1-66	immunoglobulin heavy variable 1-66
10453260	8.19	7.16	2.05	1.24E-08	2.73E-06	Haao	3-hydroxyanthranilate 3,4-dioxygenase
10513162	7.18	8.2	-2.03	1.37E-08	2.89E-06	Ptpn3	protein tyrosine phosphatase, non-receptor type 3
10511617	8.07	5.57	5.66	1.43E-08	2.99E-06	Fam92a	family with sequence similarity 92, member A
10546791	8.84	9.87	-2.04	1.44E-08	3.00E-06	Sumf1	sulfatase modifying factor 1
10601416	6.42	8.34	-3.79	1.47E-08	3.05E-06	P2ry10	purinergic receptor P2Y, G-protein coupled 10
10548905	8.08	6.84	2.37	1.48E-08	3.05E-06	Eps8	epidermal growth factor receptor pathway substrate 8
10403018	9.94	8.68	2.4	1.50E-08	3.06E-06	Ighv1-26; Ighv1-33	immunoglobulin heavy variable 1-26; immunoglobulin heavy variable 1-33
10403015	9.35	7.79	2.94	1.54E-08	3.12E-06	Ighv1-18	immunoglobulin heavy variable V1-18
10448925	7.32	8.59	-2.41	1.55E-08	3.12E-06	Cacna1h	calcium channel, voltage-dependent, T type, alpha 1H subunit
10548069	7.1	5.97	2.2	2.32E-08	4.56E-06	Dyrk4	dual-specificity tyrosine-(Y)-phosphorylation regulated kinase 4
10460157	8.39	9.51	-2.17	2.34E-08	4.56E-06	Cpt1a	carnitine palmitoyltransferase 1a, liver
10481845	8.47	7.21	2.41	2.35E-08	4.56E-06	Mvb12b	multivesicular body subunit 12B
10535780	10.18	8.98	2.3	2.64E-08	5.07E-06	Flt3	FMS-like tyrosine kinase 3
10503212	8.09	7.04	2.07	2.77E-08	5.28E-06	Chd7	chromodomain helicase DNA binding protein 7
10506274	8.85	9.91	-2.08	2.80E-08	5.29E-06	Dnajc6	DnaJ (Hsp40) homolog, subfamily C, member 6
10465844	8.99	7.74	2.38	3.21E-08	5.95E-06	Asrgl1	asparaginase like 1
10505996	7.67	5.8	3.66	3.23E-08	5.96E-06	Fggy	FGGY carbohydrate kinase domain containing
10425207	8.58	7.33	2.38	3.36E-08	6.16E-06	H1f0	H1 histone family, member 0
10412701	6.23	7.39	-2.23	3.42E-08	6.21E-06	3830406C13Rik	RIKEN cDNA 3830406C13 gene
10538459	8.62	7.35	2.42	3.44E-08	6.21E-06	Aqp1	aquaporin 1
10429160	8.03	9.13	-2.15	3.46E-08	6.21E-06	St3gal1	ST3 beta-galactoside alpha-2,3-sialyltransferase 1
10599435	6.53	7.57	-2.06	3.60E-08	6.43E-06	Ocrl	oculocerebrorenal syndrome of Lowe
10499655	8.77	7.71	2.09	4.04E-08	7.09E-06	Il6ra	interleukin 6 receptor, alpha
10563709	11.41	8.98	5.39	4.09E-08	7.13E-06	Mrgpra1	MAS-related GPR, member A1
10514340	7.77	9.21	-2.71	4.13E-08	7.15E-06	Cdkn2a	cyclin-dependent kinase inhibitor 2A
10360367	6.22	4.84	2.61	4.63E-08	7.79E-06	LOC102639543; Gm4955	pyrin domain-containing protein 3-like; predicted gene 4955 [Source:MGI Symbol;Acc:MGI:3646410]
10425333	9.17	7.93	2.35	4.71E-08	7.88E-06	Apobec3	apolipoprotein B mRNA editing enzyme, catalytic polypeptide 3
10402665	7.33	8.42	-2.14	5.41E-08	8.85E-06	Cdc42bpb	CDC42 binding protein kinase beta
10598013	5.68	8.07	-5.21	5.77E-08	9.23E-06	Ccr5	chemokine (C-C motif) receptor 5
10590635	5.68	8.07	-5.21	5.77E-08	9.23E-06	Ccr5	chemokine (C-C motif) receptor 5
10503196	8.11	6.9	2.31	6.13E-08	9.55E-06	Chd7	chromodomain helicase DNA binding protein 7
10475544	6.69	7.85	-2.23	6.35E-08	9.78E-06	Sema6d	sema domain, transmembrane domain (TM), and cytoplasmic domain, (semaphorin) 6D
10503194	8.49	7.41	2.11	6.86E-08	1.03E-05	Chd7	chromodomain helicase DNA binding protein 7
10565962	7.83	6.83	2	6.89E-08	1.03E-05	P2ry2	purinergic receptor P2Y, G-protein coupled 2
10500982	8.7	7.16	2.91	6.94E-08	1.03E-05	I830077J02Rik	RIKEN cDNA I830077J02 gene
10574023	8.55	10.71	-4.46	6.94E-08	1.03E-05	Mt2	metallothionein 2
10554926	6.08	4.76	2.49	7.17E-08	1.05E-05	Ccdc90b	coiled-coil domain containing 90B
10462623	6.4	4.99	2.65	7.70E-08	1.11E-05	Ifit1	interferon-induced protein with tetratricopeptide repeats 1
10400157	5.1	6.19	-2.13	8.68E-08	1.24E-05	Nova1	neuro-oncological ventral antigen 1
10352661	7.39	8.56	-2.24	1.01E-07	1.43E-05	Ptpn14	protein tyrosine phosphatase, non-receptor type 14
10513141	6.04	7.05	-2.02	1.14E-07	1.57E-05	Ptpn3	protein tyrosine phosphatase, non-receptor type 3
10583044	8.72	6.67	4.15	1.17E-07	1.60E-05	Mmp13	matrix metallopeptidase 13
10513160	5.99	7.58	-3.01	1.26E-07	1.71E-05	Ptpn3	protein tyrosine phosphatase, non-receptor type 3
10572724	4.29	7.56	-9.65	1.50E-07	1.99E-05	Zfp709	zinc finger protein 709
10388047	5.51	6.75	-2.36	1.51E-07	2.00E-05	Nlrp1a	NLR family, pyrin domain containing 1A
10411215	6.46	8.52	-4.16	1.59E-07	2.08E-05	Crhbp	corticotropin releasing hormone binding protein
10407467	7.1	5.74	2.57	1.63E-07	2.11E-05	Akr1e1	aldo-keto reductase family 1, member E1
10361055	6.21	7.31	-2.13	1.91E-07	2.42E-05	Vash2	vasohibin 2
10383192	8.02	6.86	2.24	2.11E-07	2.59E-05	Rnf213	ring finger protein 213
10468898	8.07	9.29	-2.33	2.39E-07	2.90E-05	Lax1	lymphocyte transmembrane adaptor 1
10360398	4.85	7.62	-6.8	2.66E-07	3.16E-05	Ifi202b	interferon activated gene 202B
10422013	5.72	6.73	-2.01	2.94E-07	3.47E-05	Klf12	Kruppel-like factor 12
10512949	6.36	8.59	-4.7	2.98E-07	3.50E-05	Abca1	ATP-binding cassette, sub-family A (ABC1), member 1
10532896	6.68	5.2	2.79	2.99E-07	3.50E-05	2610524H06Rik	RIKEN cDNA 2610524H06 gene
10502772	7.76	8.8	-2.05	3.35E-07	3.78E-05	Adgrl2	adhesion G protein-coupled receptor L2
10606369	7.4	5.68	3.3	3.45E-07	3.86E-05	Itm2a	integral membrane protein 2A
10496592	6.52	7.86	-2.53	3.56E-07	3.92E-05	Gbp2	guanylate binding protein 2
10360145	5.68	4.25	2.69	3.61E-07	3.95E-05	Gm24871; B930036N10Rik	predicted gene, 24871 [Source:MGI Symbol;Acc:MGI:5454648]; RIKEN cDNA B930036N10 gene [Source:MGI Symbol;Acc:MGI:3702496]
10502770	6.12	7.41	-2.44	3.64E-07	3.96E-05	Adgrl2	adhesion G protein-coupled receptor L2
10572647	6.21	7.43	-2.34	3.87E-07	4.13E-05	Slc27a1	solute carrier family 27 (fatty acid transporter), member 1
10605437	5.87	7.41	-2.91	4.25E-07	4.46E-05	Pls3	plastin 3 (T-isoform)
10359034	7.09	8.28	-2.28	4.39E-07	4.59E-05	Qsox1	quiescin Q6 sulfhydryl oxidase 1
10538842	9.08	7.77	2.48	4.78E-07	4.92E-05	Gng12	guanine nucleotide binding protein (G protein), gamma 12
10376887	10.61	11.67	-2.07	4.87E-07	5.00E-05	Snord49a	small nucleolar RNA, C/D box 49A
10513158	5.42	6.71	-2.45	6.39E-07	6.25E-05	Ptpn3	protein tyrosine phosphatase, non-receptor type 3
10430645	7.72	6.54	2.27	6.72E-07	6.52E-05	D730005E14Rik	RIKEN cDNA D730005E14 gene
10457640	7.48	9.06	-3	7.41E-07	7.07E-05	Gm7665	predicted pseudogene 7665 [Source:MGI Symbol;Acc:MGI:3645651]
10403063	9.16	7.28	3.7	8.49E-07	7.95E-05	Ighv8-12	immunoglobulin heavy variable V8-12
10372324	7.28	8.54	-2.38	9.49E-07	8.77E-05	Syt1	synaptotagmin I
10556208	6.58	5.23	2.54	1.11E-06	9.93E-05	Akip1	A kinase (PRKA) interacting protein 1
10503198	7.66	6.63	2.04	1.12E-06	9.93E-05	Chd7	chromodomain helicase DNA binding protein 7
10413710	9.99	8.94	2.08	1.36E-06	0.0001	Nt5dc2	5-nucleotidase domain containing 2
10590918	8.48	9.66	-2.26	1.46E-06	0.0001	Amotl1	angiomotin-like 1
10370544	6.63	9.02	-5.22	1.54E-06	0.0001	2610008E11Rik	RIKEN cDNA 2610008E11 gene
10493990	7.69	9.12	-2.69	1.62E-06	0.0001	S100a11	S100 calcium binding protein A11
10605820	8.17	6.98	2.28	1.77E-06	0.0001	Zc4h2	zinc finger, C4H2 domain containing
10503222	6.71	5.7	2.03	1.83E-06	0.0001	Chd7	chromodomain helicase DNA binding protein 7
10503359	8.68	7.54	2.2	2.43E-06	0.0002	Rbm12b2	RNA binding motif protein 12 B2
10377319	8.39	10.72	-5.02	2.47E-06	0.0002	Myh10	myosin, heavy polypeptide 10, non-muscle
10455108	5.81	7.36	-2.91	2.58E-06	0.0002	Pcdhb16	protocadherin beta 16
10457780	8.32	9.71	-2.61	2.59E-06	0.0002	Garem	GRB2 associated, regulator of MAPK1
10513166	6.68	8.07	-2.62	2.86E-06	0.0002	Ptpn3	protein tyrosine phosphatase, non-receptor type 3
10604984	5.18	6.64	-2.76	2.88E-06	0.0002	Xlr4a	X-linked lymphocyte-regulated 4A
10403034	9.36	7.5	3.62	3.32E-06	0.0002	Ighv8-8	immunoglobulin heavy variable 8-8
10542395	8.33	7.32	2.01	3.82E-06	0.0003	Atf7ip	activating transcription factor 7 interacting protein
10600131	5.2	6.67	-2.77	3.84E-06	0.0003	Xlr4b; Xlr4c; Gm38474	X-linked lymphocyte-regulated 4B; X-linked lymphocyte-regulated 4C; predicted gene, 38474
10434778	7.37	6.16	2.3	4.02E-06	0.0003	Rtp4	receptor transporter protein 4
10605034	4.54	6.03	-2.8	4.27E-06	0.0003	Xlr4c; Xlr4b	X-linked lymphocyte-regulated 4C; X-linked lymphocyte-regulated 4B
10363173	5.76	6.85	-2.13	4.80E-06	0.0003	Gja1	gap junction protein, alpha 1
10360373	7.33	6.16	2.25	6.04E-06	0.0004	Pydc4	pyrin domain containing 4
10483381	7.09	8.44	-2.54	6.85E-06	0.0004	Stk39	serine/threonine kinase 39
10432640	8.65	7.63	2.03	7.20E-06	0.0004	Bin2	bridging integrator 2
10533198	8.59	7.2	2.62	7.76E-06	0.0005	Oas2	2-5 oligoadenylate synthetase 2
10605766	8.25	7.02	2.34	8.16E-06	0.0005	Maged1	melanoma antigen, family D, 1
10512470	7.52	8.9	-2.59	8.88E-06	0.0005	Cd72	CD72 antigen
10467258	6.93	8.33	-2.63	1.08E-05	0.0006	Myof	myoferlin
10514779	6.39	7.91	-2.86	1.98E-05	0.001	Prkaa2	protein kinase, AMP-activated, alpha 2 catalytic subunit
10403816	5.45	7.71	-4.79	2.67E-05	0.0012	Tcrg-V4; Trgj1; Tcrg-C1	T cell receptor gamma, variable 4; T cell receptor gamma joining 1; T cell receptor gamma, constant 1
10497817	9.28	7.98	2.46	3.38E-05	0.0015	Anxa5	annexin A5
10390535	7.52	8.56	-2.06	3.94E-05	0.0017	Arl5c	ADP-ribosylation factor-like 5C
10377429	7.1	8.63	-2.89	4.04E-05	0.0017	Snord118	small nucleolar RNA, C/D box 118
10399428	7.1	8.63	-2.89	4.04E-05	0.0017	Gm24208	predicted gene, 24208
10359689	10.25	11.26	-2.02	5.82E-05	0.0023	Atp1b1	ATPase, Na+/K+ transporting, beta 1 polypeptide
10555174	6.79	8.16	-2.59	9.10E-05	0.0034	Lrrc32	leucine rich repeat containing 32
10592888	5.26	6.76	-2.83	0.0001	0.0037	Cxcr5	chemokine (C-X-C motif) receptor 5
10494821	8.83	7.53	2.48	0.0001	0.0037	Tspan2	tetraspanin 2
10357488	4.82	6.27	-2.73	0.0002	0.0054	Cd55; Cd55b	CD55 molecule, decay accelerating factor for complement; CD55 molecule, decay accelerating factor for complement B
10463123	8.45	10.86	-5.32	0.0002	0.0055	Dntt	deoxynucleotidyltransferase, terminal
10421932	8.19	7.15	2.05	0.0002	0.0062	Pcdh9	protocadherin 9
10461721	8.36	6.96	2.63	0.0002	0.0069	Mpeg1	macrophage expressed gene 1
10346790	6.42	7.6	-2.27	0.0002	0.0073	Ctla4	cytotoxic T-lymphocyte-associated protein 4
10450384	7.81	8.89	-2.1	0.0003	0.0075	Msh5	mutS homolog 5 (E. coli)
10400072	9.38	10.52	-2.19	0.0003	0.0079	Scin	scinderin
10541075	6.59	8.54	-3.88	0.0007	0.0155	Cxcl12	chemokine (C-X-C motif) ligand 12
10416340	11.27	10.1	2.26	0.0009	0.0195	Gfra2	glial cell line derived neurotrophic factor family receptor alpha 2
10436636	9.06	7.87	2.29	0.0012	0.0233	Ncam2	neural cell adhesion molecule 2
10453057	6.17	7.17	-2	0.0014	0.0266	Cyp1b1	cytochrome P450, family 1, subfamily b, polypeptide 1
10375443	7.09	8.09	-2.01	0.0016	0.0298	Havcr2	hepatitis A virus cellular receptor 2
10485357	12.88	11.33	2.93	0.0017	0.0306	Gm10800	predicted gene 10800 [Source:MGI Symbol;Acc:MGI:3641657]
10582882	9.2	7.34	3.62	0.0019	0.0329	Gm10722	predicted gene 10722 [Source:MGI Symbol;Acc:MGI:3642024]
10475643	6.49	8.32	-3.54	0.0021	0.0354	Fgf7	fibroblast growth factor 7
10428388	7.5	9.4	-3.71	0.0024	0.0393	Rspo2	R-spondin 2
10582884	5.24	4.24	2	0.0025	0.0405	Gm11168	predicted gene 11168 [Source:MGI Symbol;Acc:MGI:3779420]
10582899	7.82	6.22	3.03	0.0025	0.0408	Gm10717	predicted gene 10717 [Source:MGI Symbol;Acc:MGI:3642031]
10436304	6.69	8.57	-3.66	0.0025	0.041	Abi3bp	ABI gene family, member 3 (NESH) binding protein
10374083	7.59	9.11	-2.88	0.0026	0.0419	Aebp1	AE binding protein 1
10386058	8.1	10.05	-3.86	0.0029	0.0449	Sparc	secreted acidic cysteine rich glycoprotein
10523717	6.9	7.94	-2.06	0.0031	0.0471	Spp1	secreted phosphoprotein 1
10406334	7.7	8.88	-2.27	0.0032	0.0481	Mctp1	multiple C2 domains, transmembrane 1
10405063	6.67	9.23	-5.87	0.0033	0.0486	Ogn	osteoglycin
10545974	6.68	7.97	-2.45	0.0035	0.0516	Antxr1	anthrax toxin receptor 1
10582890	7.96	5.87	4.26	0.0036	0.0522	Gm10719	predicted gene 10719 [Source:MGI Symbol;Acc:MGI:3641690]
10586079	6.39	7.5	-2.16	0.0036	0.0526	Itga11	integrin alpha 11
10600169	8	10.03	-4.11	0.0037	0.0535	Bgn	biglycan
10360370	5.58	7.86	-4.87	0.0037	0.0536	BC094916	cDNA sequence BC094916
10368243	6.52	7.82	-2.45	0.0038	0.0541	Eya4	eyes absent 4 homolog (Drosophila)
10474700	9	11.05	-4.14	0.004	0.0556	Thbs1	thrombospondin 1
10582888	9.26	6.27	7.91	0.0042	0.0572	Gm10719; Gm10721	predicted gene 10719 [Source:MGI Symbol;Acc:MGI:3641690]; predicted gene 10721 [Source:MGI Symbol;Acc:MGI:3641688]
10355403	8.03	10.04	-4.04	0.0046	0.0608	Fn1	fibronectin 1
10458894	7.05	9.28	-4.69	0.0051	0.0662	Lox	lysyl oxidase
10393559	6.99	8.88	-3.7	0.0054	0.0684	Timp2	tissue inhibitor of metalloproteinase 2
10536220	7.96	9.44	-2.8	0.0054	0.0684	Col1a2	collagen, type I, alpha 2
10582896	8.3	6.11	4.57	0.0056	0.0695	Gm10718	predicted gene 10718 [Source:MGI Symbol;Acc:MGI:3642028]
10484402	6.39	7.57	-2.27	0.0063	0.0756	Ctnnd1	catenin (cadherin associated protein), delta 1
10578904	6.03	7.3	-2.4	0.0074	0.084	Cpe	carboxypeptidase E
10405047	5.42	6.57	-2.22	0.0087	0.0931	Aspn	asporin
10461622	5.87	7.01	-2.2	0.0089	0.0946	Ms4a6b	membrane-spanning 4-domains, subfamily A, member 6B
10492021	6.29	7.6	-2.47	0.0093	0.0979	Postn	periostin, osteoblast specific factor
10571530	6.2	7.61	-2.65	0.0097	0.1005	Fat1	FAT tumor suppressor homolog 1 (Drosophila)
10380419	8.65	9.85	-2.31	0.0109	0.1076	Col1a1	collagen, type I, alpha 1
10423548	5.8	6.86	-2.08	0.013	0.1215	Sdc2	syndecan 2
10582916	8.15	5.94	4.6	0.0142	0.1288	Gm17535	predicted gene, 17535 [Source:MGI Symbol;Acc:MGI:4937169]
10357870	7.63	8.78	-2.22	0.0158	0.1376	Prelp	proline arginine-rich end leucine-rich repeat
10357043	9.44	10.55	-2.15	0.0177	0.1478	Bcl2	B cell leukemia/lymphoma 2
10351197	11.13	9.91	2.34	0.0295	0.1975	Sell	selectin, lymphocyte
10576328	7.02	8.1	-2.11	0.035	0.2183	Mc1r	melanocortin 1 receptor
10502655	7.64	8.7	-2.09	0.0399	0.2349	Cyr61	cysteine rich protein 61
