# Supplementary material for: Deletion of 9p drives B-ALL through heterozygous inactivation of Pax5 and Cd72 in preleukemic cells
Source: JCI Insight. 2026 Feb 17;11(7):e199464. doi: 10.1172/jci.insight.199464 (PMC13134721; doi:10.1172/jci.insight.199464)
Supplement: Supplemental table 3 [file jciinsight-11-199464-s208.xlsx]

## Sheet: Pax5_vs_WT_DEGs
Supplemental Table 3: Differentially expressed genes in preleukemic Pax5+/- versus WT proB cells. 246 genes-probesets.
ID	Pax5 Avg (log2)	WT Avg (log2)	Fold Change	P-val	FDR P-val	Gene Symbol	Description
10419559	5.24	8.94	-13.04	9.99E-16	1.66E-11	Rnase12	ribonuclease, RNase A family, 12 (non-active)
10567863	8.38	10.97	-6.03	2.49E-15	2.41E-11	Cd19	CD19 antigen
10539080	10.08	7.24	7.11	4.63E-15	3.35E-11	St3gal5	ST3 beta-galactoside alpha-2,3-sialyltransferase 5
10464251	8.49	5.89	6.1	2.23E-14	1.29E-10	Atrnl1	attractin like 1
10583179	9.5	6	11.36	4.37E-14	1.81E-10	Pgr	progesterone receptor
10399588	5.21	8.52	-9.9	8.29E-14	3.00E-10	Zfp125	zinc finger protein 125
10506004	8.53	6	5.79	2.18E-13	5.86E-10	Hook1	hook homolog 1 (Drosophila)
10583195	7.75	4.75	8.03	2.21E-13	5.86E-10	Gm16485	predicted gene 16485 [Source:MGI Symbol;Acc:MGI:3642771]
10562523	8.5	6.22	4.87	2.23E-13	5.86E-10	Zfp507	zinc finger protein 507
10573082	5.85	7.34	-2.81	5.27E-13	1.27E-09	Inpp4b	inositol polyphosphate-4-phosphatase, type II
10581813	8.13	6.16	3.9	5.69E-13	1.27E-09	Mlkl	mixed lineage kinase domain-like
10546631	9.14	6.11	8.21	1.11E-12	2.29E-09	Frmd4b	FERM domain containing 4B
10517587	7.32	11.09	-13.7	1.41E-12	2.67E-09	Alpl	alkaline phosphatase, liver/bone/kidney
10439321	7.31	4.95	5.12	1.55E-12	2.67E-09	Slc15a2	solute carrier family 15 (H+/peptide transporter), member 2
10605392	8.68	6.72	3.87	1.57E-12	2.67E-09	F8	coagulation factor VIII
10472501	8.96	6.91	4.12	1.98E-12	3.18E-09	Cers6	ceramide synthase 6
10394819	7.44	5.69	3.35	2.18E-12	3.32E-09	Gm40847	predicted gene, 40847
10471486	6.73	9	-4.84	2.32E-12	3.36E-09	Eng	endoglin
10485405	6.03	7.99	-3.9	3.37E-12	4.23E-09	Cd44	CD44 antigen
10563706	8.26	4.98	9.73	3.53E-12	4.23E-09	Mrgpra9; Mrgprx3-ps	MAS-related GPR, member A9; MAS-related GPR, member X3, pseudogene
10514520	7.64	5.96	3.21	3.62E-12	4.23E-09	Cyp2j9	cytochrome P450, family 2, subfamily j, polypeptide 9
10584334	7.35	5.89	2.74	4.80E-12	5.34E-09	Siae	sialic acid acetylesterase
10544660	8.62	6.58	4.1	5.92E-12	6.35E-09	Osbpl3	oxysterol binding protein-like 3
10539850	9.17	6.56	6.08	7.25E-12	7.49E-09	Hmces	5-hydroxymethylcytosine (hmC) binding, ES cell specific
10400304	6.96	5.69	2.42	1.00E-11	1.00E-08	Egln3	egl-9 family hypoxia-inducible factor 3
10390032	6.69	8.67	-3.96	1.06E-11	1.02E-08	Acsf2	acyl-CoA synthetase family member 2
10580033	8.62	5.82	6.98	1.42E-11	1.32E-08	Adgre5; Mir1668	adhesion G protein-coupled receptor E5; microRNA 1668
10461148	8.61	10.85	-4.71	3.08E-11	2.78E-08	Gm25855	predicted gene, 25855 [Source:MGI Symbol;Acc:MGI:5455632]
10600504	8.41	5.08	10.07	4.06E-11	3.56E-08	Fundc2	FUN14 domain containing 2
10576639	9.12	6.29	7.07	4.33E-11	3.68E-08	Nrp1	neuropilin 1
10584941	8.86	7.66	2.29	4.54E-11	3.68E-08	Bace1	beta-site APP cleaving enzyme 1
10548905	8.82	6.84	3.95	4.64E-11	3.68E-08	Eps8	epidermal growth factor receptor pathway substrate 8
10492426	6.9	8.83	-3.82	4.70E-11	3.68E-08	Gm5540	predicted pseudogene 5540 [Source:MGI Symbol;Acc:MGI:3644824]
10456745	10.04	8.24	3.49	4.83E-11	3.68E-08	Smad7	SMAD family member 7
10420216	6.75	8.16	-2.67	5.29E-11	3.92E-08	Sdr39u1	short chain dehydrogenase/reductase family 39U, member 1
10592535	9.25	7.62	3.09	5.52E-11	4.00E-08	Sorl1	sortilin-related receptor, LDLR class A repeats-containing
10406254	8.77	7.08	3.24	6.28E-11	4.43E-08	Ell2	elongation factor RNA polymerase II 2
10514510	8.31	6.31	4	6.96E-11	4.79E-08	Cyp2j6	cytochrome P450, family 2, subfamily j, polypeptide 6
10573939	6.53	8.7	-4.53	8.75E-11	5.85E-08	Lpcat2	lysophosphatidylcholine acyltransferase 2
10492499	10.06	7.8	4.78	8.89E-11	5.85E-08	Mfsd1	major facilitator superfamily domain containing 1
10486041	7.81	6.65	2.24	9.49E-11	6.10E-08	Meis2	Meis homeobox 2
10463632	7.29	8.9	-3.05	1.15E-10	7.26E-08	Tmem180	transmembrane protein 180
10508936	6.57	7.8	-2.34	1.24E-10	7.57E-08	Ubxn11	UBX domain protein 11
10351140	7.08	5.95	2.18	1.25E-10	7.57E-08	Kifap3	kinesin-associated protein 3
10353549	6.41	4.79	3.07	1.33E-10	7.86E-08	Fam135a	family with sequence similarity 135, member A
10345807	10.25	6.95	9.82	1.56E-10	8.93E-08	Il18r1	interleukin 18 receptor 1
10384458	10.43	9.13	2.47	1.57E-10	8.93E-08	Plek	pleckstrin
10607870	5.52	6.85	-2.52	1.63E-10	9.06E-08	Tlr7	toll-like receptor 7
10402268	10.93	9.04	3.7	1.80E-10	9.84E-08	Lgmn	legumain
10418927	8.15	5.5	6.26	2.23E-10	1.20E-07	Bmpr1a	bone morphogenetic protein receptor, type 1A
10389590	7.94	6.86	2.12	2.33E-10	1.23E-07	Gdpd1	glycerophosphodiester phosphodiesterase domain containing 1
10579744	7.14	5.37	3.41	2.53E-10	1.31E-07	Large	like-glycosyltransferase
10487011	7.69	5.99	3.25	3.05E-10	1.55E-07	Gatm	glycine amidinotransferase (L-arginine:glycine amidinotransferase)
10573172	9.76	10.78	-2.03	3.11E-10	1.55E-07	Clgn	calmegin
10561702	8.28	6.62	3.18	3.19E-10	1.55E-07	Kcnk6	potassium inwardly-rectifying channel, subfamily K, member 6
10403060	11.85	8.49	10.26	3.22E-10	1.55E-07	Ighv1-69	immunoglobulin heavy variable 1-69
10570516	6.26	7.7	-2.72	3.41E-10	1.62E-07	Kbtbd11	kelch repeat and BTB (POZ) domain containing 11
10359689	8.3	11.26	-7.78	3.91E-10	1.83E-07	Atp1b1	ATPase, Na+/K+ transporting, beta 1 polypeptide
10481857	8.15	6.75	2.63	4.02E-10	1.83E-07	Pbx3	pre B cell leukemia homeobox 3
10517173	7.93	9.03	-2.15	4.04E-10	1.83E-07	Cep85	centrosomal protein 85
10403048	11.05	9.44	3.03	4.12E-10	1.84E-07	Ighv1-72; Ighv1-64	immunoglobulin heavy variable 1-72; immunoglobulin heavy variable 1-64
10403038	11.23	7.3	15.26	4.56E-10	2.00E-07	Ighv1-61	immunoglobulin heavy variable 1-61
10545184	7.71	6.47	2.37	5.47E-10	2.33E-07	Igkv4-74	immunoglobulin kappa variable 4-74
10491182	7.13	5.82	2.49	5.91E-10	2.48E-07	Eif5a2	eukaryotic translation initiation factor 5A2
10442904	7.48	8.92	-2.7	6.01E-10	2.49E-07	Jmjd8	jumonji domain containing 8
10435743	5.76	4.74	2.04	7.19E-10	2.93E-07	Gm8609	predicted gene 8609 [Source:MGI Symbol;Acc:MGI:3648173]
10564539	6	4.64	2.56	8.17E-10	3.24E-07	Mctp2	multiple C2 domains, transmembrane 2
10369102	7.19	6.13	2.1	8.17E-10	3.24E-07	Cep85l	centrosomal protein 85-like
10399148	8.67	9.77	-2.15	9.01E-10	3.43E-07	Rapgef5	Rap guanine nucleotide exchange factor (GEF) 5
10495316	7.55	8.89	-2.53	1.04E-09	3.92E-07	Psrc1	proline/serine-rich coiled-coil 1
10560832	7.83	6.68	2.21	1.30E-09	4.70E-07	Zfp61	zinc finger protein 61
10542896	8.16	6.78	2.6	1.38E-09	4.92E-07	Bicd1	bicaudal D homolog 1 (Drosophila)
10403031	9.89	7.19	6.48	1.57E-09	5.53E-07	Ighv1-55	immunoglobulin heavy variable 1-55
10542120	7.92	9.64	-3.3	1.63E-09	5.65E-07	Clec2i	C-type lectin domain family 2, member i
10540935	7.01	8.26	-2.38	1.64E-09	5.65E-07	Cand2; Mir7660	cullin-associated and neddylation-dissociated 2 (putative); microRNA 7660
10574023	7.72	10.71	-7.95	1.70E-09	5.75E-07	Mt2	metallothionein 2
10527940	7.8	6.75	2.07	1.71E-09	5.75E-07	Cdk14	cyclin-dependent kinase 14
10563712	9.07	7.53	2.92	1.74E-09	5.80E-07	Mrgpra2a	MAS-related GPR, member A2A
10433114	8.67	6.9	3.42	1.79E-09	5.90E-07	Itga5	integrin alpha 5 (fibronectin receptor alpha)
10360920	7.6	6.51	2.12	1.82E-09	5.93E-07	Tgfb2	transforming growth factor, beta 2
10403028	10.68	7.42	9.6	1.92E-09	6.16E-07	Ighv1-52	immunoglobulin heavy variable 1-52
10563715	9.04	7.53	2.85	1.97E-09	6.20E-07	Mrgpra2b	MAS-related GPR, member A2B
10414953	10.06	6.57	11.24	1.99E-09	6.20E-07	A630038E17Rik; Trav15-1-dv6-1	RIKEN cDNA A630038E17 gene; T cell receptor alpha variable 15-1-DV6-1
10429160	7.72	9.13	-2.65	2.02E-09	6.21E-07	St3gal1	ST3 beta-galactoside alpha-2,3-sialyltransferase 1
10422321	7.84	6.44	2.64	2.04E-09	6.22E-07	Dzip1	DAZ interacting protein 1
10427928	9.31	8.16	2.23	2.11E-09	6.35E-07	Trio	triple functional domain (PTPRF interacting)
10587503	6.46	8.18	-3.3	2.22E-09	6.55E-07	Sh3bgrl2	SH3 domain binding glutamic acid-rich protein like 2
10571344	7.16	5.9	2.39	2.22E-09	6.55E-07	D8Ertd82e	DNA segment, Chr 8, ERATO Doi 82, expressed
10452793	7.19	6.11	2.12	2.74E-09	8.01E-07	Galnt14	UDP-N-acetyl-alpha-D-galactosamine:polypeptide N-acetylgalactosaminyltransferase 14
10538082	7.86	6.67	2.28	2.87E-09	8.30E-07	Atp6v0e2	ATPase, H+ transporting, lysosomal V0 subunit E2
10356866	7.74	6.72	2.03	3.07E-09	8.73E-07	Pdcd1	programmed cell death 1
10365537	6.51	5.09	2.68	3.08E-09	8.73E-07	1700113H08Rik	RIKEN cDNA 1700113H08 gene
10389231	9.58	6.72	7.26	3.52E-09	9.89E-07	Ccl3	chemokine (C-C motif) ligand 3
10515986	7.53	8.68	-2.22	3.79E-09	1.04E-06	Zfp69	zinc finger protein 69
10386909	8.98	7.33	3.14	3.88E-09	1.06E-06	Cenpv	centromere protein V
10563709	11.89	8.98	7.51	4.55E-09	1.22E-06	Mrgpra1	MAS-related GPR, member A1
10544150	7.61	6.09	2.88	5.50E-09	1.42E-06	Kdm7a	lysine (K)-specific demethylase 7A
10352867	7.83	6.64	2.3	6.11E-09	1.55E-06	Plxna2	plexin A2
10407782	7.29	8.77	-2.79	6.25E-09	1.56E-06	Edaradd	EDAR (ectodysplasin-A receptor)-associated death domain
10488378	6.92	8.28	-2.55	6.27E-09	1.56E-06	Thbd	thrombomodulin
10494821	10.86	7.53	10.09	6.30E-09	1.56E-06	Tspan2	tetraspanin 2
10571214	8.43	7.21	2.34	6.92E-09	1.65E-06	Rnf122	ring finger protein 122
10384398	7.68	8.87	-2.28	7.41E-09	1.76E-06	Grb10	growth factor receptor bound protein 10
10457250	6.89	8.1	-2.3	8.63E-09	2.00E-06	Arhgap12	Rho GTPase activating protein 12
10446739	7.23	6.18	2.06	9.00E-09	2.05E-06	Clip4	CAP-GLY domain containing linker protein family, member 4
10464601	10.24	9.2	2.05	9.21E-09	2.08E-06	Gm23927	predicted gene, 23927 [Source:MGI Symbol;Acc:MGI:5453704]
10389617	8.54	7.21	2.5	1.06E-08	2.29E-06	Ppm1e	protein phosphatase 1E (PP2C domain containing)
10544148	8.37	7.26	2.16	1.17E-08	2.46E-06	Kdm7a	lysine (K)-specific demethylase 7A
10407467	7.46	5.74	3.31	1.20E-08	2.50E-06	Akr1e1	aldo-keto reductase family 1, member E1
10511617	8.07	5.57	5.65	1.20E-08	2.50E-06	Fam92a	family with sequence similarity 92, member A
10379489	8.17	7.07	2.14	1.22E-08	2.52E-06	Tmem98	transmembrane protein 98
10399666	8.96	7.8	2.22	1.56E-08	3.06E-06	9030624G23Rik; Gm38538	RIKEN cDNA 9030624G23 gene; predicted gene, 38538
10545177	7.17	6.11	2.09	1.63E-08	3.15E-06	Igkv19-93	immunoglobulin kappa chain variable 19-93
10358717	9.42	8.33	2.14	1.87E-08	3.57E-06	1700025G04Rik	RIKEN cDNA 1700025G04 gene
10370552	8.43	7.1	2.52	2.00E-08	3.78E-06	Plpp2	phospholipid phosphatase 2
10564343	6.06	8.99	-7.67	2.05E-08	3.82E-06	Tjp1	tight junction protein 1
10418729	9.82	8.33	2.81	2.13E-08	3.93E-06	Colq; Hacl1	collagen-like tail subunit (single strand of homotrimer) of asymmetric acetylcholinesterase; 2-hydroxyacyl-CoA lyase 1
10489107	9.38	8.07	2.48	2.23E-08	4.06E-06	Samhd1	SAM domain and HD domain, 1
10427035	9.68	8.63	2.08	2.44E-08	4.38E-06	Nr4a1	nuclear receptor subfamily 4, group A, member 1
10603208	9.93	8.33	3.02	2.55E-08	4.56E-06	Mid1	midline 1
10402991	7.3	8.59	-2.44	2.65E-08	4.70E-06	Ighv2-4	immunoglobulin heavy variable V2-4
10485624	6.27	8.08	-3.51	2.90E-08	5.03E-06	Prrg4	proline rich Gla (G-carboxyglutamic acid) 4 (transmembrane)
10481845	8.45	7.21	2.38	3.15E-08	5.39E-06	Mvb12b	multivesicular body subunit 12B
10428534	7.56	6.29	2.42	3.28E-08	5.55E-06	Trps1	trichorhinophalangeal syndrome I (human)
10506274	8.85	9.91	-2.08	3.61E-08	5.97E-06	Dnajc6	DnaJ (Hsp40) homolog, subfamily C, member 6
10586907	7.78	8.92	-2.22	3.90E-08	6.42E-06	Mns1	meiosis-specific nuclear structural protein 1
10413710	10.38	8.94	2.73	4.05E-08	6.48E-06	Nt5dc2	5-nucleotidase domain containing 2
10545198	7.27	6.18	2.13	4.20E-08	6.68E-06	Igkv4-59	immunoglobulin kappa variable 4-59
10605766	8.98	7.02	3.88	4.47E-08	7.08E-06	Maged1	melanoma antigen, family D, 1
10351679	6.69	9.31	-6.15	4.53E-08	7.13E-06	Cd84	CD84 antigen
10557177	10.1	11.25	-2.22	5.66E-08	8.67E-06	Prkcb	protein kinase C, beta
10361055	8.45	7.31	2.21	6.01E-08	9.06E-06	Vash2	vasohibin 2
10587655	8.96	7.15	3.5	6.85E-08	1.03E-05	Zfp949	zinc finger protein 949
10583044	8.8	6.67	4.4	7.24E-08	1.07E-05	Mmp13	matrix metallopeptidase 13
10592106	7.71	6.52	2.29	7.93E-08	1.16E-05	Tirap	toll-interleukin 1 receptor (TIR) domain-containing adaptor protein
10599435	8.57	7.57	2.01	1.08E-07	1.49E-05	Ocrl	oculocerebrorenal syndrome of Lowe
10400157	5.13	6.19	-2.09	1.08E-07	1.49E-05	Nova1	neuro-oncological ventral antigen 1
10376513	7.43	6.39	2.05	1.16E-07	1.58E-05	Nlrp3	NLR family, pyrin domain containing 3
10451213	9	7.73	2.42	1.19E-07	1.62E-05	Rsph9	radial spoke head 9 homolog (Chlamydomonas)
10535780	10.05	8.98	2.09	1.27E-07	1.69E-05	Flt3	FMS-like tyrosine kinase 3
10360666	10.06	8.42	3.11	1.35E-07	1.76E-05	6330403A02Rik	RIKEN cDNA 6330403A02 gene
10457780	7.9	9.71	-3.51	1.39E-07	1.79E-05	Garem	GRB2 associated, regulator of MAPK1
10569646	7.98	9.35	-2.58	1.47E-07	1.89E-05	Ccnd1	cyclin D1
10590031	9.24	7.15	4.25	1.89E-07	2.29E-05	Itga9	integrin alpha 9
10521667	7.3	9.29	-3.97	2.03E-07	2.44E-05	Bst1	bone marrow stromal cell antigen 1
10512949	6.27	8.59	-5	2.05E-07	2.44E-05	Abca1	ATP-binding cassette, sub-family A (ABC1), member 1
10423333	9.89	8.69	2.29	2.36E-07	2.72E-05	Fam134b	family with sequence similarity 134, member B
10399820	7.88	9.23	-2.54	2.36E-07	2.72E-05	Acp1	acid phosphatase 1, soluble
10496919	9.38	8.23	2.22	2.48E-07	2.82E-05	Usp33	ubiquitin specific peptidase 33
10401244	8.84	7.84	2	2.67E-07	2.99E-05	Actn1	actinin, alpha 1
10466779	8.63	7.31	2.5	2.96E-07	3.29E-05	Pip5k1b	phosphatidylinositol-4-phosphate 5-kinase, type 1 beta
10503359	8.91	7.54	2.59	3.09E-07	3.39E-05	Rbm12b2	RNA binding motif protein 12 B2
10360664	9.55	7.42	4.38	3.46E-07	3.74E-05	6330403A02Rik	RIKEN cDNA 6330403A02 gene
10352661	7.46	8.56	-2.14	3.56E-07	3.78E-05	Ptpn14	protein tyrosine phosphatase, non-receptor type 14
10345824	10.93	9.32	3.06	3.66E-07	3.85E-05	Il18rap	interleukin 18 receptor accessory protein
10403015	9.04	7.79	2.37	4.31E-07	4.41E-05	Ighv1-18	immunoglobulin heavy variable V1-18
10538842	9.05	7.77	2.42	4.37E-07	4.45E-05	Gng12	guanine nucleotide binding protein (G protein), gamma 12
10394798	7.09	5.91	2.26	4.50E-07	4.57E-05	LOC102632102	zinc finger protein 69-like
10388194	8.36	7.14	2.33	4.69E-07	4.75E-05	Spns2	spinster homolog 2
10484261	7.68	6.66	2.03	4.92E-07	4.94E-05	Cerkl	ceramide kinase-like
10453485	7.64	6.62	2.02	5.10E-07	5.06E-05	Gm23947	predicted gene, 23947 [Source:MGI Symbol;Acc:MGI:5453724]
10401673	10.59	9.33	2.4	5.17E-07	5.11E-05	Tgfb3	transforming growth factor, beta 3
10578069	5.14	6.2	-2.08	7.29E-07	6.83E-05	Gtpbp10	GTP-binding protein 10 (putative)
10562651	6.97	5.91	2.08	7.95E-07	7.38E-05	9830147E19Rik	RIKEN cDNA 9830147E19 gene
10394786	8.45	7.41	2.05	8.37E-07	7.62E-05	Gm9222	predicted gene 9222
10394783	8.45	7.41	2.05	8.37E-07	7.62E-05	Gm9222	predicted gene 9222
10475544	8.89	7.85	2.05	9.17E-07	8.18E-05	Sema6d	sema domain, transmembrane domain (TM), and cytoplasmic domain, (semaphorin) 6D
10545175	8.39	7.35	2.05	1.03E-06	8.80E-05	Igkv10-94	immunoglobulin kappa variable 10-94
10400072	8.55	10.52	-3.91	1.06E-06	9.06E-05	Scin	scinderin
10431974	7.75	6.68	2.09	1.11E-06	9.40E-05	Rapgef3	Rap guanine nucleotide exchange factor (GEF) 3
10461721	9.39	6.96	5.36	1.32E-06	0.0001	Mpeg1	macrophage expressed gene 1
10371271	7.27	8.35	-2.11	1.57E-06	0.0001	Zfp781	zinc finger protein 781
10514340	8.1	9.21	-2.15	1.59E-06	0.0001	Cdkn2a	cyclin-dependent kinase inhibitor 2A
10455112	7.71	6.11	3.04	1.78E-06	0.0001	Pcdhb17	protocadherin beta 17
10359161	8.66	7.64	2.02	1.90E-06	0.0001	Soat1	sterol O-acyltransferase 1
10586017	9.76	8.74	2.02	1.93E-06	0.0001	Uaca	uveal autoantigen with coiled-coil domains and ankyrin repeats
10412126	7.56	6.07	2.81	2.15E-06	0.0002	Il31ra	interleukin 31 receptor A
10455118	8.2	6.71	2.81	2.26E-06	0.0002	Pcdhb18	protocadherin beta 18
10404132	9.6	7.42	4.52	2.29E-06	0.0002	Cmah	cytidine monophospho-N-acetylneuraminic acid hydroxylase
10450384	7.15	8.89	-3.33	2.48E-06	0.0002	Msh5	mutS homolog 5 (E. coli)
10381798	10.98	9.2	3.44	2.59E-06	0.0002	Myl4	myosin, light polypeptide 4
10351658	6.37	8.13	-3.4	2.76E-06	0.0002	Cd48	CD48 antigen
10596190	8.88	10.45	-2.96	2.84E-06	0.0002	Bfsp2	beaded filament structural protein 2, phakinin
10562812	7.71	8.98	-2.42	2.87E-06	0.0002	Spib	Spi-B transcription factor (Spi-1/PU.1 related)
10453456	8.83	7.69	2.2	3.19E-06	0.0002	Kcnk12	potassium channel, subfamily K, member 12
10404422	7.88	6.65	2.34	3.51E-06	0.0002	Serpinb6b	serine (or cysteine) peptidase inhibitor, clade B, member 6b
10455108	8.86	7.36	2.83	3.71E-06	0.0002	Pcdhb16	protocadherin beta 16
10455123	6.92	5.42	2.84	3.77E-06	0.0003	Pcdhb19	protocadherin beta 19
10605820	8.08	6.98	2.15	3.86E-06	0.0003	Zc4h2	zinc finger, C4H2 domain containing
10572647	6.42	7.43	-2.02	4.07E-06	0.0003	Slc27a1	solute carrier family 27 (fatty acid transporter), member 1
10584572	12.16	13.38	-2.33	4.35E-06	0.0003	Hspa8	heat shock protein 8
10488382	12.48	11.22	2.39	4.70E-06	0.0003	Cd93	CD93 antigen
10455128	7.72	6.52	2.31	4.77E-06	0.0003	Pcdhb20	protocadherin beta 20
10576692	8.96	7.95	2.02	4.78E-06	0.0003	Insr	insulin receptor
10495993	10.83	12.1	-2.42	4.95E-06	0.0003	Elovl6	ELOVL family member 6, elongation of long chain fatty acids (yeast)
10352178	6.39	5.3	2.13	6.67E-06	0.0004	Sccpdh	saccharopine dehydrogenase (putative)
10467258	6.87	8.33	-2.75	6.74E-06	0.0004	Myof	myoferlin
10491091	7.5	8.53	-2.05	7.15E-06	0.0004	Tnfsf10	tumor necrosis factor (ligand) superfamily, member 10
10377319	8.63	10.72	-4.27	7.52E-06	0.0004	Myh10	myosin, heavy polypeptide 10, non-muscle
10606369	6.85	5.68	2.25	8.21E-06	0.0004	Itm2a	integral membrane protein 2A
10400143	7.48	8.54	-2.08	8.73E-06	0.0004	Stxbp6	syntaxin binding protein 6 (amisyn)
10403816	5.18	7.71	-5.79	8.99E-06	0.0005	Tcrg-V4; Trgj1; Tcrg-C1	T cell receptor gamma, variable 4; T cell receptor gamma joining 1; T cell receptor gamma, constant 1
10567316	6	7.12	-2.18	9.12E-06	0.0005	Tmc7	transmembrane channel-like gene family 7
10358434	7.14	8.63	-2.8	1.01E-05	0.0005	Pla2g4a	phospholipase A2, group IVA (cytosolic, calcium-dependent)
10368947	7.91	6.85	2.08	1.05E-05	0.0005	Aim1	absent in melanoma 1
10379630	7.2	8.29	-2.12	1.14E-05	0.0005	Slfn2	schlafen 2
10507475	9.45	8.34	2.16	1.54E-05	0.0007	Gm23143	predicted gene, 23143 [Source:MGI Symbol;Acc:MGI:5452920]
10360398	5.78	7.62	-3.57	1.81E-05	0.0008	Ifi202b	interferon activated gene 202B
10512470	10.24	8.9	2.54	1.85E-05	0.0008	Cd72	CD72 antigen
10445251	6.2	7.25	-2.06	1.97E-05	0.0008	Adgrf1	adhesion G protein-coupled receptor F1
10403063	8.67	7.28	2.62	2.09E-05	0.0009	Ighv8-12	immunoglobulin heavy variable V8-12
10411215	7.3	8.52	-2.33	2.11E-05	0.0009	Crhbp	corticotropin releasing hormone binding protein
10502335	6.61	7.87	-2.4	2.33E-05	0.001	Bank1	B cell scaffold protein with ankyrin repeats 1
10478219	8.15	9.17	-2.04	2.49E-05	0.001	Plcg1	phospholipase C, gamma 1
10465831	11.42	10.35	2.11	2.91E-05	0.0012	5730408K05Rik	RIKEN cDNA 5730408K05 gene
10536273	7.1	8.13	-2.04	3.31E-05	0.0013	Casd1	CAS1 domain containing 1
10442219	9.74	8.69	2.07	3.35E-05	0.0013	Zfp52	zinc finger protein 52
10464448	4.14	5.24	-2.14	3.46E-05	0.0014	Gm6020	predicted gene 6020 [Source:MGI Symbol;Acc:MGI:3643428]
10403034	8.95	7.5	2.72	4.08E-05	0.0015	Ighv8-8	immunoglobulin heavy variable 8-8
10417068	10.37	9.21	2.23	4.79E-05	0.0017	Gm25781	predicted gene, 25781 [Source:MGI Symbol;Acc:MGI:5455558]
10606355	7.96	9.45	-2.8	5.54E-05	0.002	Cysltr1	cysteinyl leukotriene receptor 1
10493820	6.98	8.63	-3.14	6.06E-05	0.0021	S100a6	S100 calcium binding protein A6 (calcyclin)
10497817	9.1	7.98	2.17	8.38E-05	0.0028	Anxa5	annexin A5
10498367	7.85	6.72	2.19	8.67E-05	0.0029	P2ry13	purinergic receptor P2Y, G-protein coupled 13
10600131	5.63	6.67	-2.06	9.69E-05	0.0031	Xlr4b; Xlr4c; Gm38474	X-linked lymphocyte-regulated 4B; X-linked lymphocyte-regulated 4C; predicted gene, 38474
10572432	8.39	9.44	-2.07	0.0001	0.0037	Isyna1	myo-inositol 1-phosphate synthase A1
10403821	9.63	11.67	-4.11	0.0001	0.0042	Tcrg-C3	T cell receptor gamma, constant 3
10585778	8.93	10.6	-3.17	0.0002	0.0046	Sema7a	sema domain, immunoglobulin domain (Ig), and GPI membrane anchor, (semaphorin) 7A
10510129	10.06	9.03	2.05	0.0003	0.0084	Dhrs3	dehydrogenase/reductase (SDR family) member 3
10598771	7.36	6.17	2.29	0.0004	0.0086	Maoa	monoamine oxidase A
10358389	9.08	7.77	2.48	0.0005	0.0107	Rgs2	regulator of G-protein signaling 2
10374035	9.15	10.21	-2.09	0.0005	0.0108	Xbp1	X-box binding protein 1
10592888	5.51	6.76	-2.38	0.0005	0.0109	Cxcr5	chemokine (C-X-C motif) receptor 5
10407940	9.67	11.43	-3.39	0.0005	0.011	Tcrg-C2; Trgj2; Trgv2	T-cell receptor gamma, constant 2; T cell receptor gamma joining 2; T cell receptor gamma variable 2
10348537	9.24	8.1	2.21	0.0005	0.0121	Ramp1	receptor (calcitonin) activity modifying protein 1
10539933	8.49	9.57	-2.11	0.0007	0.0152	Txnrd3	thioredoxin reductase 3
10603551	10.23	8.76	2.76	0.0009	0.0172	Cybb	cytochrome b-245, beta polypeptide
10523717	9.18	7.94	2.36	0.0009	0.0179	Spp1	secreted phosphoprotein 1
10555174	7.13	8.16	-2.05	0.001	0.0197	Lrrc32	leucine rich repeat containing 32
10406982	8.57	7.55	2.02	0.0012	0.0217	Adamts6	a disintegrin-like and metallopeptidase (reprolysin type) with thrombospondin type 1 motif, 6
10404152	10.18	9.12	2.08	0.0017	0.0293	Fam65b	family with sequence similarity 65, member B
10529375	10.82	9.63	2.29	0.0017	0.0295	Mxd4	Max dimerization protein 4
10575693	9.52	10.63	-2.16	0.0035	0.0496	Vat1l	vesicle amine transport protein 1 homolog-like (T. californica)
10576328	6.66	8.1	-2.72	0.0082	0.0908	Mc1r	melanocortin 1 receptor
10461622	5.91	7.01	-2.15	0.0103	0.106	Ms4a6b	membrane-spanning 4-domains, subfamily A, member 6B
10450508	7.18	8.62	-2.7	0.034	0.2268	Lta	lymphotoxin A
