# Supplementary material for: Deletion of 9p drives B-ALL through heterozygous inactivation of Pax5 and Cd72 in preleukemic cells
Source: JCI Insight. 2026 Feb 17;11(7):e199464. doi: 10.1172/jci.insight.199464 (PMC13134721; doi:10.1172/jci.insight.199464)
Supplement: Supplemental table 4 [file jciinsight-11-199464-s209.xlsx]

## Sheet: Supplemental Table 4
Supplemental Table 4. Genetic Background of the mice using the miniMUGA array
Mouse ID	Mouse Genotype	B-ALL status	% C57BL/6	% CBA/J	% 129S5/Sv
Q099	Cd72⁺/⁻	No	58.95	40.75	0.2
Q113	Cd72⁺/⁻	No	47.7	52.1	0.2
Q531	Cd72⁺/⁻	No	65.1	34.7	0.2
Q640	Cd72⁺/⁻	No	61.55	38.05	0.4
Q723	Cd72⁺/⁻	No	56.55	43.15	0.2
Q724	Cd72⁺/⁻	No	60.3	39.5	0.2
Q725	Cd72⁺/⁻	No	56.35	43.45	0.2
Q726	Cd72⁺/⁻	No	60.35	39.55	0.2
B531	Cd72⁺/⁻	No	59.3	40.5	0.2
B532	Cd72⁺/⁻	No	54.2	45.6	0.2
B854	Cd72⁺/⁻	No	55.95	43.75	0.2
B857	Cd72⁺/⁻	No	57.65	42.15	0.2
X701	Cd72⁺/⁻;Pax5⁺/⁻	Yes	69.65	29.65	0.6
X540	Cd72⁺/⁻;Pax5⁺/⁻	Yes	40.4	59.2	0.4
A120	Cd72⁺/⁻;Pax5⁺/⁻	Yes	67.2	32.5	0.3
A121	Cd72⁺/⁻;Pax5⁺/⁻	Yes	64.45	34.95	0.6
A072	Cd72⁺/⁻;Pax5⁺/⁻	Yes	69.5	29.8	0.6
A073	Cd72⁺/⁻;Pax5⁺/⁻	Yes	70.85	28.35	0.7
W529	Cd72⁺/⁻;Pax5⁺/⁻	Yes	75.25	24.35	0.5
W530	Cd72⁺/⁻;Pax5⁺/⁻	Yes	70.05	29.45	0.5
W531	Cd72⁺/⁻;Pax5⁺/⁻	No	73.95	25.65	0.4
W715	Cd72⁺/⁻;Pax5⁺/⁻	No	69.6	30	0.4
W716	Cd72⁺/⁻;Pax5⁺/⁻	No	68.8	30.9	0.4
W717	Cd72⁺/⁻;Pax5⁺/⁻	Yes	72.55	27.05	0.4
W718	Cd72⁺/⁻;Pax5⁺/⁻	No	67.25	32.35	0.4
W985	Cd72⁺/⁻;Pax5⁺/⁻	Yes	67.1	32.5	0.5
W986	Cd72⁺/⁻;Pax5⁺/⁻	Yes	72.85	26.65	0.4
W987	Cd72⁺/⁻;Pax5⁺/⁻	No	70.8	28.8	0.4
M229	Cd72⁺/⁻;Pax5⁺/⁻	Yes	67.9	31.5	0.6
Q098	Cd72⁺/⁻;Pax5⁺/⁻	No	61.15	38.55	0.3
Q301	Cd72⁺/⁻;Pax5⁺/⁻	No	47.75	51.95	0.3
Q302	Cd72⁺/⁻;Pax5⁺/⁻	No	50.95	48.55	0.4
Q303	Cd72⁺/⁻;Pax5⁺/⁻	No	49.65	49.95	0.3
Q304	Cd72⁺/⁻;Pax5⁺/⁻	No	47.95	51.55	0.4
Q305	Cd72⁺/⁻;Pax5⁺/⁻	No	64.4	35.3	0.3
Q306	Cd72⁺/⁻;Pax5⁺/⁻	No	60.25	39.35	0.3
Q307	Cd72⁺/⁻;Pax5⁺/⁻	Yes	51.85	47.85	0.3
Q421	Cd72⁺/⁻;Pax5⁺/⁻	Yes	54.25	45.45	0.3
Q492	Cd72⁺/⁻;Pax5⁺/⁻	No	55.95	43.75	0.3
Q532	Cd72⁺/⁻;Pax5⁺/⁻	No	62.4	37.1	0.4
Q533	Cd72⁺/⁻;Pax5⁺/⁻	Yes	64.7	34.8	0.4
Q930	Cd72⁺/⁻;Pax5⁺/⁻	No	68.65	30.95	0.4
Q931	Cd72⁺/⁻;Pax5⁺/⁻	Yes	65.85	33.65	0.5
B147	Cd72⁺/⁻;Pax5⁺/⁻	No	47.8	52	0.3
B273	Cd72⁺/⁻;Pax5⁺/⁻	No	54.25	44.95	0.3
B397	Cd72⁺/⁻;Pax5⁺/⁻	No	47.5	52.2	0.3
B398	Cd72⁺/⁻;Pax5⁺/⁻	No	52.3	47.4	0.3
B834	Cd72⁺/⁻;Pax5⁺/⁻	Yes	51.15	48.55	0.3
B835	Cd72⁺/⁻;Pax5⁺/⁻	No	56.5	43.2	0.2
B924	Cd72⁺/⁻;Pax5⁺/⁻	No	56.25	43.55	0.2
G063	Cd72⁺/⁻;Pax5⁺/⁻	No	51.75	47.95	0.2
G524	Cd72⁺/⁻;Pax5⁺/⁻	No	52.8	46.9	0.2
G531	Cd72⁺/⁻;Pax5⁺/⁻	No	56.3	43.5	0.2
Q855	Cd72⁺/⁻;Pax5⁺/⁻	No	61.3	38.3	0.4
			40.4
