# Supplementary material for: Deletion of 9p drives B-ALL through heterozygous inactivation of Pax5 and Cd72 in preleukemic cells
Source: JCI Insight. 2026 Feb 17;11(7):e199464. doi: 10.1172/jci.insight.199464 (PMC13134721; doi:10.1172/jci.insight.199464)
Supplement: Supplemental table 5 [file jciinsight-11-199464-s210.xlsx]

## Sheet: Supplemental Table 5
Supplemental Table 5. Cytokine serum levels of IL‑6, IL‑2, IL‑4, IL‑10, IL‑17A, TNFα and IFNγ in Cd72+/-;Pax5+/- and and Cd72⁺/⁻ mice over time (3, 5, 7, 9, 11 and 13 months of age).
Mouse ID	Cohort of mice	Age at time of determination (months)	IL-10 (pg/ml)	IL-17A (pg/ml)	TNFa (pg/ml)	IFNg (pg/ml)	IL-6 (pg/ml)	IL-4 (pg/ml)	(pg/ml)
X874	Healthy Cd72⁺/⁻;Pax5⁺/⁻	3	0	0	115.244	0.336596	1.9638	1.61542	0
A117	Healthy Cd72⁺/⁻;Pax5⁺/⁻	3	0	0	0	0	1.9638	0	0
A118	Healthy Cd72⁺/⁻;Pax5⁺/⁻	3	0	0	0	0	2.08089	0	0
A119	Healthy Cd72⁺/⁻;Pax5⁺/⁻	3	0	0	0.00388819	0.506052	3.89078	0.153746	0
A172	Healthy Cd72⁺/⁻;Pax5⁺/⁻	3	0	0	0	0	0.854907	0	0
A173	Healthy Cd72⁺/⁻;Pax5⁺/⁻	3	0	0	0	0	0.854907	0	0
W715	Healthy Cd72⁺/⁻;Pax5⁺/⁻	3	0	0	0	0	0	0	0
W716	Healthy Cd72⁺/⁻;Pax5⁺/⁻	3	0	0	0.982776	0.243271	2.08089	0.265686	0.41037
W718	Healthy Cd72⁺/⁻;Pax5⁺/⁻	3	0	0	0	0.258412	0.347539	0	0
W987	Healthy Cd72⁺/⁻;Pax5⁺/⁻	3	0	0	0	0	0	0	0
Q098	Healthy Cd72⁺/⁻;Pax5⁺/⁻	3	0.299398	0	0.485816	0.524012	6.06801	0.627635	1.51873
Q302	Healthy Cd72⁺/⁻;Pax5⁺/⁻	3	0.466965	0.643755	1.49405	0.635872	7.93225	0.877667	2.47582
Q303	Healthy Cd72⁺/⁻;Pax5⁺/⁻	3	8.84771	0	3.41367	0.524012	6.51379	4.11424	8.55002
Q304	Healthy Cd72⁺/⁻;Pax5⁺/⁻	3	0.382802	0.690194	0.951298	0.83888	9.84629	0.921504	4.3351
Q305	Healthy Cd72⁺/⁻;Pax5⁺/⁻	3	0	0.196314	0.175541	1.01748	11.981	0.607708	1.6079
Q306	Healthy Cd72⁺/⁻;Pax5⁺/⁻	3	0.724136	0.597625	1.21194	0.817598	8.77643	0.708657	4.07893
Q423	Healthy Cd72⁺/⁻;Pax5⁺/⁻	3	0.21674	0.283346	0.681096	0.597791	6.97276	0.607708	2.5798
Q532	Healthy Cd72⁺/⁻;Pax5⁺/⁻	3	0.5519	0.690194	1.17823	0.860388	7.93225	0.855995	4.46586
B273	Healthy Cd72⁺/⁻;Pax5⁺/⁻	3	0	0	0.62406	0.419067	10.2173	0.433486	2.07525
B397	Healthy Cd72⁺/⁻;Pax5⁺/⁻	3	0.0132638	0.0259123	0.301616	0.320623	8.43373	0.153746	2.07525
B398	Healthy Cd72⁺/⁻;Pax5⁺/⁻	3	0.21674	0.690194	0.982776	0.694532	7.44542	0.607708	2.2725
G063	Healthy Cd72⁺/⁻;Pax5⁺/⁻	3	0	0	0	0.127804	3.76459	0.265686	0
G125	Healthy Cd72⁺/⁻;Pax5⁺/⁻	3	0.21674	0.736944	0.405636	0.336596	6.06801	0.750003	5.14711
G524	Healthy Cd72⁺/⁻;Pax5⁺/⁻	3	0	0.597625	1.21194	0.30482	4.27565	0.548661	1.88395
G531	Healthy Cd72⁺/⁻;Pax5⁺/⁻	3	0.0132638	0	0.301616	0.35274	3.76459	0.834485	1.51873
Q099	Healthy Cd72⁺/⁻	3	0	0.110503	0.175541	0.155749	4.53776	0.0545805	1.43096
Q113	Healthy Cd72⁺/⁻	3	11.8747	3.94274	10.5207	3.98298	7.6061	14.9739	101.959
Q531	Healthy Cd72⁺/⁻	3	0	0	0.45887	0.228291	4.53776	0.302703	1.0936
Q709	Healthy Cd72⁺/⁻	3	0	0	0.150757	0	7.76837	0	0
Q723	Healthy Cd72⁺/⁻	3	0.21674	0.0680555	0.982776	1.16167	17.5257	0.64769	2.07525
Q724	Healthy Cd72⁺/⁻	3	0.382802	0.643755	0.652449	0.579051	8.26491	1.0804	5.57841
B533	Healthy Cd72⁺/⁻	3	0.424788	1.02399	0.595925	0.948728	6.36376	1.32349	10.934
B854	Healthy Cd72⁺/⁻	3	0.21674	0.0680555	0.250712	0.35274	4.93977	0.509866	1.6079
B855	Healthy Cd72⁺/⁻	3	0	0	0.150757	0.289185	0.991059	0.471488	1.0936
B856	Healthy Cd72⁺/⁻	3	0.257976	1.27184	1.07907	0.971403	4.018	1.37456	4.3351
B857	Healthy Cd72⁺/⁻	3	1.16905	0.506292	0.512989	0.775704	6.06801	0.877667	4.20613
A120	Pre-B-ALL Cd72⁺/⁻;Pax5⁺/⁻	3	0	0	1.17823	0	1.72879	0	0
A121	Pre-B-ALL Cd72⁺/⁻;Pax5⁺/⁻	3	0	0	0	0.100452	2.78747	0	0.0722519
W529	Pre-B-ALL Cd72⁺/⁻;Pax5⁺/⁻	3	0.341006	0.196314	90.6685	0.453306	18.5828	0.966019	2.5798
W530	Pre-B-ALL Cd72⁺/⁻;Pax5⁺/⁻	3	0.424788	1.84529	2.35228	1.74432	7.76837	0.877667	4.3351
W531	Pre-B-ALL Cd72⁺/⁻;Pax5⁺/⁻	3	0	0.283346	1.28037	0.579051	3.39183	0	0.27182
W717	Pre-B-ALL Cd72⁺/⁻;Pax5⁺/⁻	3	0	0	0	0	0	0	0
W985	Pre-B-ALL Cd72⁺/⁻;Pax5⁺/⁻	3	0	0.0259123	0	0.542164	0.547029	0	0
W986	Pre-B-ALL Cd72⁺/⁻;Pax5⁺/⁻	3	0	0	0.126089	0.0736807	0.854907	0.247174	0
Q301	Pre-B-ALL Cd72⁺/⁻;Pax5⁺/⁻	3	0	0	2.13111	0	1.24703	0	0
Q307	Pre-B-ALL Cd72⁺/⁻;Pax5⁺/⁻	3	0	0	0	0	3.26939	0	0
Q421	Pre-B-ALL Cd72⁺/⁻;Pax5⁺/⁻	3	0	0	0.200454	0.402219	2.4326	0.529209	0.204225
Q533	Pre-B-ALL Cd72⁺/⁻;Pax5⁺/⁻	3	0	0.110503	0.595925	0.402219	3.02697	0.791938	1.17591
Q931	Pre-B-ALL Cd72⁺/⁻;Pax5⁺/⁻	3	0	0	0.405636	0	2.90688	0	0
B834	Pre-B-ALL Cd72⁺/⁻;Pax5⁺/⁻	3	0	0	0	0	0	0	0
A117	Healthy Cd72⁺/⁻;Pax5⁺/⁻	5	0	0	0.379335	0	3.76459	0.0545805	0
A118	Healthy Cd72⁺/⁻;Pax5⁺/⁻	5	0	0	0.62406	0.436095	2.4326	0	0.481374
A119	Healthy Cd72⁺/⁻;Pax5⁺/⁻	5	0	0	0.889245	0.488283	2.78747	0.490628	0.626952
A122	Healthy Cd72⁺/⁻;Pax5⁺/⁻	5	0.0132638	0	0.595925	0.542164	7.76837	0.548661	1.88395
A172	Healthy Cd72⁺/⁻;Pax5⁺/⁻	5	0	0	0.250712	0.0474786	0	0	0
A173	Healthy Cd72⁺/⁻;Pax5⁺/⁻	5	0	0.239677	0.739184	0.402219	3.26939	0.627635	2.5798
A074	Healthy Cd72⁺/⁻;Pax5⁺/⁻	5	0	0	0	0.155749	0.347539	0	0.137713
A417	Healthy Cd72⁺/⁻;Pax5⁺/⁻	5	0.053605	0	0.353236	0.369057	2.08089	0.729258	3.35214
W715	Healthy Cd72⁺/⁻;Pax5⁺/⁻	5	0	0	0	0.35274	2.55041	0	0
W716	Healthy Cd72⁺/⁻;Pax5⁺/⁻	5	0	0	0.101521	0.141702	2.90688	0.134656	0.27182
W987	Healthy Cd72⁺/⁻;Pax5⁺/⁻	5	0	0	3.23786	0	1.85915	1.11699	0
Q098	Healthy Cd72⁺/⁻;Pax5⁺/⁻	5	0	0	0.644231	10.9758	4.89682	0.408401	0
Q302	Healthy Cd72⁺/⁻;Pax5⁺/⁻	5	1.06868	0	2.8151	0.714009	5.617	1.52973	3.3417
Q305	Healthy Cd72⁺/⁻;Pax5⁺/⁻	5	1.37216	0.62899	2.15724	0.742895	7.17344	1.85028	4.23735
Q306	Healthy Cd72⁺/⁻;Pax5⁺/⁻	5	1.59886	0.972753	3.82848	0.657172	8.01086	0.976492	2.67622
Q423	Healthy Cd72⁺/⁻;Pax5⁺/⁻	5	0	0	0.763934	0.153046	5.07328	0.928985	0
Q855	Healthy Cd72⁺/⁻;Pax5⁺/⁻	5	0	0	0.604442	0.0439558	1.85915	1.16331	1.0779
B273	Healthy Cd72⁺/⁻;Pax5⁺/⁻	5	0.762712	0	0.84438	0.316745	6.18238	2.17568	0.701103
B397	Healthy Cd72⁺/⁻;Pax5⁺/⁻	5	0	0	0	0	1.60632	0	0
B398	Healthy Cd72⁺/⁻;Pax5⁺/⁻	5	0.135533	0	0.564631	0.657172	3.26178	0	0.464163
B835	Healthy Cd72⁺/⁻;Pax5⁺/⁻	5	1.67433	0	0.966558	0.547157	3.26178	1.71253	0.13047
B924	Healthy Cd72⁺/⁻;Pax5⁺/⁻	5	3.88548	0	2.0048	0.130717	2.2557	1.02362	0
G062	Healthy Cd72⁺/⁻;Pax5⁺/⁻	5	0	0.04045	2.58684	0.00207885	3.26178	0	0.238778
G063	Healthy Cd72⁺/⁻;Pax5⁺/⁻	5	1.67433	0.349165	2.15724	0.922903	6.97031	2.80246	12.3081
G125	Healthy Cd72⁺/⁻;Pax5⁺/⁻	5	0.685649	0.258984	1.34848	0.547157	6.57144	1.34709	0.949468
G524	Healthy Cd72⁺/⁻;Pax5⁺/⁻	5	0	0	1.85679	0	4.21465	0.408401	0.0251195
G531	Healthy Cd72⁺/⁻;Pax5⁺/⁻	5	1.14473	0.48735	2.87364	0.244981	7.37905	1.98894	2.05575
Q099	Healthy Cd72⁺/⁻	5	1.74978	0.725319	2.42166	0.801612	11.5165	2.17568	4.42506
Q113	Healthy Cd72⁺/⁻	5	2.05151	0.774052	2.8151	0.657172	10.5239	2.12877	5.407
Q531	Healthy Cd72⁺/⁻	5	0	0	1.57319	0.2216	6.97031	1.02362	0.0251195
Q641	Healthy Cd72⁺/⁻	5	0.608296	0.62899	1.61936	0.831448	8.01086	1.94261	2.20666
Q709	Healthy Cd72⁺/⁻	5	1.06868	0.823163	2.10593	1.11481	17.4591	2.70371	3.87053
Q724	Healthy Cd72⁺/⁻	5	1.37216	0.534181	1.61936	0.341214	8.22649	1.4841	1.90764
Q725	Healthy Cd72⁺/⁻	5	0.685649	0	0.84438	0.601561	4.72273	1.30131	1.20917
B533	Healthy Cd72⁺/⁻	5	3.65246	2.96855	3.42863	2.36591	13.3581	5.3389	13.8069
B854	Healthy Cd72⁺/⁻	5	0.530613	0	1.57319	0.493939	7.79775	1.07044	4.23735
B855	Healthy Cd72⁺/⁻	5	1.14473	0.170374	1.48211	0.441889	10.2825	2.55729	2.05575
B856	Healthy Cd72⁺/⁻	5	0.685649	0.303879	1.52744	0.629214	6.18238	1.52973	4.23735
B857	Healthy Cd72⁺/⁻	5	0.0547139	0	1.04926	0.441889	6.76964	1.94261	2.36038
X701	Pre-B-ALL Cd72⁺/⁻;Pax5⁺/⁻	5	0	0	0	0	1.01482	0.346214	0
X540	Pre-B-ALL Cd72⁺/⁻;Pax5⁺/⁻	5	0	1.12572	1.26129	0.629214	8.88861	1.71253	0.464163
A120	Pre-B-ALL Cd72⁺/⁻;Pax5⁺/⁻	5	0	0	0.277546	0	0.687992	1.34709	0
A121	Pre-B-ALL Cd72⁺/⁻;Pax5⁺/⁻	5	0	0	0.320545	0.316745	2.3925	0	0
A072	Pre-B-ALL Cd72⁺/⁻;Pax5⁺/⁻	5	0	0	0.320545	0	1.98903	0.346214	0
A073	Pre-B-ALL Cd72⁺/⁻;Pax5⁺/⁻	5	0	0	0.644231	0.601561	4.21465	0.832566	0.0251195
W529	Pre-B-ALL Cd72⁺/⁻;Pax5⁺/⁻	5	0.762712	0	1.76046	0.244981	2.81674	1.98894	0.581198
W530	Pre-B-ALL Cd72⁺/⁻;Pax5⁺/⁻	5	1.29645	1.60485	2.58684	2.60041	9.11444	2.80246	5.407
W531	Pre-B-ALL Cd72⁺/⁻;Pax5⁺/⁻	5	0.0547139	0	2.20907	0.316745	1.24444	0.279497	0.823863
W717	Pre-B-ALL Cd72⁺/⁻;Pax5⁺/⁻	5	0.685649	0	1.04926	0.629214	4.89682	1.25544	1.48014
W985	Pre-B-ALL Cd72⁺/⁻;Pax5⁺/⁻	5	0	0	2.0048	0.268631	1.48337	0.206021	1.0779
W986	Pre-B-ALL Cd72⁺/⁻;Pax5⁺/⁻	5	0	0	0	0	0	0	0
Q301	Pre-B-ALL Cd72⁺/⁻;Pax5⁺/⁻	5	0	0	1.90565	0	0.00938699	1.20945	0
Q307	Pre-B-ALL Cd72⁺/⁻;Pax5⁺/⁻	5	0.916095	0	1.57319	0.244981	6.97031	1.3928	0.464163
Q421	Pre-B-ALL Cd72⁺/⁻;Pax5⁺/⁻	5	0.916095	0.214481	2.36771	0.772095	8.01086	1.85028	1.20917
Q533	Pre-B-ALL Cd72⁺/⁻;Pax5⁺/⁻	5	0	0.0833556	0.925601	0	4.21465	1.30131	0.0251195
Q931	Pre-B-ALL Cd72⁺/⁻;Pax5⁺/⁻	5	0.992473	0.534181	6.24977	0.742895	12.5523	3.05353	5.0055
B834	Pre-B-ALL Cd72⁺/⁻;Pax5⁺/⁻	5	0.916095	0.04045	1.71298	0.574209	11.2643	1.98894	5.407
Q098	Healthy Cd72⁺/⁻;Pax5⁺/⁻	7	0.135533	0	0.644231	0.341214	6.76964	1.43846	0
Q304	Healthy Cd72⁺/⁻;Pax5⁺/⁻	7	0.916095	0.440902	1.34848	0.547157	6.76964	2.26998	3.1711
Q305	Healthy Cd72⁺/⁻;Pax5⁺/⁻	7	0	0	1.3047	0.629214	10.0436	1.07044	0
Q423	Healthy Cd72⁺/⁻;Pax5⁺/⁻	7	0	0	2.36771	0.547157	12.5523	1.43846	2.83836
Q492	Healthy Cd72⁺/⁻;Pax5⁺/⁻	7	0.762712	0	3.30079	0.772095	10.2825	4.83621	2.5169
Q855	Healthy Cd72⁺/⁻;Pax5⁺/⁻	7	0.992473	0	2.42166	0.416296	15.9287	3.00282	3.69141
B273	Healthy Cd72⁺/⁻;Pax5⁺/⁻	7	1.14473	0.581394	1.61936	0.629214	10.5239	2.22275	4.23735
B397	Healthy Cd72⁺/⁻;Pax5⁺/⁻	7	4.91333	0	0.804072	0.341214	0.794576	1.02362	0.701103
B835	Healthy Cd72⁺/⁻;Pax5⁺/⁻	7	2.35363	2.05628	5.52841	1.28427	7.58715	4.30023	6.24526
B924	Healthy Cd72⁺/⁻;Pax5⁺/⁻	7	0.685649	0.126665	1.85679	0.772095	7.58715	2.46074	9.04953
G063	Healthy Cd72⁺/⁻;Pax5⁺/⁻	7	1.22064	0.922514	2.58684	1.01733	6.76964	2.60588	2.5169
G125	Healthy Cd72⁺/⁻;Pax5⁺/⁻	7	0.916095	0.214481	1.3047	0.316745	6.97031	1.20945	1.90764
G524	Healthy Cd72⁺/⁻;Pax5⁺/⁻	7	1.14473	0	1.61936	0.467769	8.22649	0.976492	1.34325
G531	Healthy Cd72⁺/⁻;Pax5⁺/⁻	7	0	0	1.03486	0.0263056	5.78828	0	0
Q099	Healthy Cd72⁺/⁻	7	0	0	1.66193	0	13.306	0.527479	0
Q113	Healthy Cd72⁺/⁻	7	0	0	1.06708	0	3.2883	0.0704016	0
Q531	Healthy Cd72⁺/⁻	7	0.0930993	0	7.90521	0.189518	4.86898	1.05091	0.86294
Q640	Healthy Cd72⁺/⁻	7	0.561721	0.828677	1.6243	0.623049	9.74786	1.49694	6.95485
Q641	Healthy Cd72⁺/⁻	7	0	0	0	0.248726	2.48565	0.93623	0
Q709	Healthy Cd72⁺/⁻	7	0.270809	1.78545	1.58701	0.604096	33.9006	2.0056	4.16354
Q723	Healthy Cd72⁺/⁻	7	0	0	0	0	3.99986	0.0975035	0
Q724	Healthy Cd72⁺/⁻	7	0.503929	3.88953	1.51347	0.932308	6.90905	2.03597	6.78678
Q725	Healthy Cd72⁺/⁻	7	0	4.68218	0.525868	0.175105	3.05661	0	0
B531	Healthy Cd72⁺/⁻	7	0.734278	0.310992	0.172456	0.391475	3.99986	0.781277	2.12464
B533	Healthy Cd72⁺/⁻	7	0	0	0.525868	0	2.1457	0.362423	0
B854	Healthy Cd72⁺/⁻	7	0	0	0	0	1.45395	0	0
B855	Healthy Cd72⁺/⁻	7	0	0	0	0	0	0	0
B856	Healthy Cd72⁺/⁻	7	4.27152	0	4.7947	0.175105	3.40507	0.320908	0
B857	Healthy Cd72⁺/⁻	7	0.387809	0	1.69993	0.204085	4.86898	0.44491	0.492124
Q301	Pre-B-ALL Cd72⁺/⁻;Pax5⁺/⁻	7	0.676878	0.0271026	1.69993	0.218808	5.38768	1.14532	2.38927
Q307	Pre-B-ALL Cd72⁺/⁻;Pax5⁺/⁻	7	0	0	0.0649125	0	4.12125	0.362423	0
Q421	Pre-B-ALL Cd72⁺/⁻;Pax5⁺/⁻	7	0	0	3.07675	0.0520744	13.1026	2.15985	0
Q533	Pre-B-ALL Cd72⁺/⁻;Pax5⁺/⁻	7	0.561721	0.310992	1.23256	0.391475	5.92412	0.846943	2.12464
Q931	Pre-B-ALL Cd72⁺/⁻;Pax5⁺/⁻	7	0	0	1.26656	0	7.50014	1.05091	0
B834	Pre-B-ALL Cd72⁺/⁻;Pax5⁺/⁻	7	0	0	0	0	2.1457	0	0
W987	Healthy Cd72⁺/⁻;Pax5⁺/⁻	9	0	0	0.414966	0	0	0	0
Q098	Healthy Cd72⁺/⁻;Pax5⁺/⁻	9	0	0	0.172456	0.888244	7.50014	1.07428	0
Q302	Healthy Cd72⁺/⁻;Pax5⁺/⁻	9	0	0	0.252664	0.6422	4.74192	1.16932	0
Q303	Healthy Cd72⁺/⁻;Pax5⁺/⁻	9	0.734278	0.197262	1.93558	0.374936	4.99706	1.05091	5.81237
Q304	Healthy Cd72⁺/⁻;Pax5⁺/⁻	9	0	0	0.360424	0	5.38768	1.05091	0
Q305	Healthy Cd72⁺/⁻;Pax5⁺/⁻	9	0	0.367992	0.554028	0.661553	10.4454	0.981673	0
Q306	Healthy Cd72⁺/⁻;Pax5⁺/⁻	9	0	0	0	0	3.99986	0.465514	0
Q423	Healthy Cd72⁺/⁻;Pax5⁺/⁻	9	0	0	5.07151	0	10.0934	0.781277	0
Q492	Healthy Cd72⁺/⁻;Pax5⁺/⁻	9	0	0	0	0	8.26987	1.12148	0
Q532	Healthy Cd72⁺/⁻;Pax5⁺/⁻	9	0	0	4.7947	0	2.59916	0.610783	0
Q930	Healthy Cd72⁺/⁻;Pax5⁺/⁻	9	0	0	1.89537	0.425079	0	0.169928	0
B147	Healthy Cd72⁺/⁻;Pax5⁺/⁻	9	0	0	0.668646	0	0	0.610783	5.81237
B273	Healthy Cd72⁺/⁻;Pax5⁺/⁻	9	0	0	0.172456	0	5.38768	0.341705	0
B397	Healthy Cd72⁺/⁻;Pax5⁺/⁻	9	0	0	0	0	0	0	0
B398	Healthy Cd72⁺/⁻;Pax5⁺/⁻	9	0	0	0	0	0	0	0
B924	Healthy Cd72⁺/⁻;Pax5⁺/⁻	9	0.387809	0.597171	3.28617	0.342377	2.48565	1.05091	4.02143
G062	Healthy Cd72⁺/⁻;Pax5⁺/⁻	9	0	0	0	0	0	0	0
G063	Healthy Cd72⁺/⁻;Pax5⁺/⁻	9	0	0	1.73828	0.326353	3.2883	1.2178	0.492124
G125	Healthy Cd72⁺/⁻;Pax5⁺/⁻	9	0	0	0	0	4.4908	0.278963	0
G524	Healthy Cd72⁺/⁻;Pax5⁺/⁻	9	0	0	1.03486	0	1.572	0	0
G531	Healthy Cd72⁺/⁻;Pax5⁺/⁻	9	0	0	1.55007	0	0	0	0
Q531	Healthy Cd72⁺/⁻	9	0	0	0	0	2.25903	0.278963	0
Q641	Healthy Cd72⁺/⁻	9	0	0	0	0.326353	2.1457	0	0
Q724	Healthy Cd72⁺/⁻	9	0	0	0	0	2.03217	0	0
B533	Healthy Cd72⁺/⁻	9	0	0	0	0	1.80379	0.0704016	0
B854	Healthy Cd72⁺/⁻	9	0	0	0.306362	0	2.03217	0	0
B855	Healthy Cd72⁺/⁻	9	0	0	9.59064	0	3.64069	0	0
B856	Healthy Cd72⁺/⁻	9	0	0	2.27144	0	3.52252	0.44491	31.1558
B857	Healthy Cd72⁺/⁻	9	0.270809	0	1.09959	0.0651675	3.40507	0.424312	2.52174
W985	Pre-B-ALL Cd72⁺/⁻;Pax5⁺/⁻	9	0	0	0.610927	0.408189	2.94159	0	0
W986	Pre-B-ALL Cd72⁺/⁻;Pax5⁺/⁻	9	0.445966	2.6066	1.3355	0.781991	3.99986	1.85724	3.05596
Q301	Pre-B-ALL Cd72⁺/⁻;Pax5⁺/⁻	9	0.270809	0	0.554028	0	4.36669	0.981673	0
Q307	Pre-B-ALL Cd72⁺/⁻;Pax5⁺/⁻	9	0	0	0	0.0520744	2.82706	0.300004	0
Q421	Pre-B-ALL Cd72⁺/⁻;Pax5⁺/⁻	9	0	0	12.2265	0	20.1167	0.759617	0
Q931	Pre-B-ALL Cd72⁺/⁻;Pax5⁺/⁻	9	0.561721	0	0.971241	0.326353	4.4908	1.00461	4.59711
B834	Pre-B-ALL Cd72⁺/⁻;Pax5⁺/⁻	9	0	0	0.414966	0.146735	0	0.44491	1.02047
A117	Healthy Cd72⁺/⁻;Pax5⁺/⁻	11	0	0	2.72914	0	1.68847	0.0975035	0
A118	Healthy Cd72⁺/⁻;Pax5⁺/⁻	11	14.8914	26.9551	46.2533	24.8277	16.3638	27.4774	223.107
A119	Healthy Cd72⁺/⁻;Pax5⁺/⁻	11	0	0	3.01195	0.140969	6.92322	0	0
A122	Healthy Cd72⁺/⁻;Pax5⁺/⁻	11	0	0	1.39293	0	4.46678	0.391468	0.691991
A172	Healthy Cd72⁺/⁻;Pax5⁺/⁻	11	0	0	0.20291	0	5.2535	0	0
A074	Healthy Cd72⁺/⁻;Pax5⁺/⁻	11	0	0	0.158671	0.0877731	1.93512	0.122418	0
A417	Healthy Cd72⁺/⁻;Pax5⁺/⁻	11	1.48014	1.02821	3.79145	1.38389	4.62186	2.90946	6.89102
A600	Healthy Cd72⁺/⁻;Pax5⁺/⁻	11	0	2.24263	2.42428	3.93465	0.357556	0	3.87247
W715	Healthy Cd72⁺/⁻;Pax5⁺/⁻	11	0	0	0	0.390834	5.90494	0	1.09199
W716	Healthy Cd72⁺/⁻;Pax5⁺/⁻	11	0	0.367763	1.25231	0.95328	4.46678	1.59551	3.69668
W718	Healthy Cd72⁺/⁻;Pax5⁺/⁻	11	0	0	0.375697	0.691924	6.07111	0.886893	0
W987	Healthy Cd72⁺/⁻;Pax5⁺/⁻	11	0	0	0	0.277533	0	0.391468	0
Q303	Healthy Cd72⁺/⁻;Pax5⁺/⁻	11	0	0	1.78462	0.305505	8.74253	1.35625	0
Q305	Healthy Cd72⁺/⁻;Pax5⁺/⁻	11	0	0.240414	1139.3	0.47838	22.3043	2.00857	0
Q422	Healthy Cd72⁺/⁻;Pax5⁺/⁻	11	1.95601	0.240414	59.0307	0.33371	14.0774	2.26726	2.66201
Q532	Healthy Cd72⁺/⁻;Pax5⁺/⁻	11	5.17536	3.74045	14.4881	1.99576	7.99546	4.63392	13.1691
Q855	Healthy Cd72⁺/⁻;Pax5⁺/⁻	11	0.387262	0.432028	3.39101	0.629533	7.45229	1.88246	2.49163
Q930	Healthy Cd72⁺/⁻;Pax5⁺/⁻	11	0	0.627192	2.83004	0.629533	2.6717	0.768626	1.97963
B147	Healthy Cd72⁺/⁻;Pax5⁺/⁻	11	0	0	0.418364	0	3.70628	1.16009	0
B273	Healthy Cd72⁺/⁻;Pax5⁺/⁻	11	0	0	2.95076	0	9.91467	0	0
B397	Healthy Cd72⁺/⁻;Pax5⁺/⁻	11	0	0	1.48849	0.249788	7.2744	1.23831	0
B398	Healthy Cd72⁺/⁻;Pax5⁺/⁻	11	0	0	0.891562	0.0353135	2.6717	0.122418	0
B835	Healthy Cd72⁺/⁻;Pax5⁺/⁻	11	1.00979	1.87334	2.42428	1.19853	5.90494	1.71732	7.93026
B924	Healthy Cd72⁺/⁻;Pax5⁺/⁻	11	0	0.693038	5.80587	1.6586	3.11226	4.10764	10.406
G062	Healthy Cd72⁺/⁻;Pax5⁺/⁻	11	0	0	1.99047	0	0.357556	0	0
G063	Healthy Cd72⁺/⁻;Pax5⁺/⁻	11	0	0	2.25801	0.114276	0	1.16009	0
G125	Healthy Cd72⁺/⁻;Pax5⁺/⁻	11	0.698247	0.496688	2.31294	0.820185	6.92322	1.92428	5.51745
G531	Healthy Cd72⁺/⁻;Pax5⁺/⁻	11	0.776036	1.44356	3.19888	0.91954	5.57662	0.56575	5.70822
Q113	Healthy Cd72⁺/⁻	11	0	2.24263	6.07077	2.55203	4.15975	2.13679	4.22779
Q640	Healthy Cd72⁺/⁻	11	0	0	7.92811	0	5.57662	1.27752	0
Q641	Healthy Cd72⁺/⁻	11	0	0	3.32638	0.222265	6.74989	1.00411	0
Q709	Healthy Cd72⁺/⁻	11	0	3.17094	4.50987	1.86631	4.93533	3.77578	6.89102
Q723	Healthy Cd72⁺/⁻	11	0.776036	1.23409	2.14959	0.95328	8.74253	1.51516	5.90075
Q724	Healthy Cd72⁺/⁻	11	1.16607	4.76637	3.9299	2.45487	20.1807	2.18002	6.48925
Q725	Healthy Cd72⁺/⁻	11	0	3.82353	0.503539	2.95959	0	1.35625	5.51745
B531	Healthy Cd72⁺/⁻	11	0	0	1.11477	0.0877731	4.46678	2.44493	0
B533	Healthy Cd72⁺/⁻	11	0	0	0.0677636	0	3.85657	0.122418	0
B854	Healthy Cd72⁺/⁻	11	0	0	0	0	0.601369	0	0
B855	Healthy Cd72⁺/⁻	11	0	0	2.95076	0	3.85657	0.607225	0
B856	Healthy Cd72⁺/⁻	11	0	0	0.8041	0	1.6332	0.728788	0
B857	Healthy Cd72⁺/⁻	11	0	0	0.503539	0	1.32036	0.480666	0
X701	Pre-B-ALL Cd72⁺/⁻;Pax5⁺/⁻	11	0	0	0	0	0	0.728788	0
X540	Pre-B-ALL Cd72⁺/⁻;Pax5⁺/⁻	11	0	0	0.717489	0	0.803501	0.391468	0
A120	Pre-B-ALL Cd72⁺/⁻;Pax5⁺/⁻	11	0.231553	0.825917	3.65551	0.629533	2.23141	1.59551	4.77117
A121	Pre-B-ALL Cd72⁺/⁻;Pax5⁺/⁻	11	0	0	0	0.0353135	3.55678	0	0
A072	Pre-B-ALL Cd72⁺/⁻;Pax5⁺/⁻	11	0.931791	6.04579	4.36085	5.00532	2.96511	4.75578	13.1691
A073	Pre-B-ALL Cd72⁺/⁻;Pax5⁺/⁻	11	0	0	0.113705	0.0877731	1.47861	0.436706	0
A601	Pre-B-ALL Cd72⁺/⁻;Pax5⁺/⁻	11	0	0	0.546142	0	0.985983	1.47523	0
F068	Pre-B-ALL Cd72⁺/⁻;Pax5⁺/⁻	11	0	0	0.0677636	0.194958	3.40799	0	0
W717	Pre-B-ALL Cd72⁺/⁻;Pax5⁺/⁻	11	0	0.303892	1.25231	1.30869	2.08374	1.71732	2.8327
Q301	Pre-B-ALL Cd72⁺/⁻;Pax5⁺/⁻	11	0	0	1.44052	0.0877731	5.41442	1.12107	0
Q307	Pre-B-ALL Cd72⁺/⁻;Pax5⁺/⁻	11	0	0	0	0	4.62186	0	0
Q931	Pre-B-ALL Cd72⁺/⁻;Pax5⁺/⁻	11	0.853879	1.58521	16.9542	1.57824	7.99546	2.09381	8.5788
B834	Pre-B-ALL Cd72⁺/⁻;Pax5⁺/⁻	11	0.309448	0.561742	1.73424	0.598759	5.74011	1.79948	7.50845
W715	Healthy Cd72⁺/⁻;Pax5⁺/⁻	13	0.153543	0	0.674453	0.448944	3.40799	0	1.27732
W716	Healthy Cd72⁺/⁻;Pax5⁺/⁻	13	0	0.960383	1.29883	1.02171	3.40799	1.0431	2.49163
W718	Healthy Cd72⁺/⁻;Pax5⁺/⁻	13	0	0.114635	1.48849	1.05641	6.92322	1.59551	4.40747
W987	Healthy Cd72⁺/⁻;Pax5⁺/⁻	13	0.309448	1.16506	1.53684	1.42202	4.31276	1.88246	3.34843
Q098	Healthy Cd72⁺/⁻;Pax5⁺/⁻	13	0	0.114635	1.99047	0.755465	11.1523	2.26726	4.77117
Q304	Healthy Cd72⁺/⁻;Pax5⁺/⁻	13	0	0	2.31294	0	21.6838	0.344581	0
Q422	Healthy Cd72⁺/⁻;Pax5⁺/⁻	13	0.309448	0	28.1518	0	4.31276	0.436706	1.27732
Q423	Healthy Cd72⁺/⁻;Pax5⁺/⁻	13	0.620494	1.87334	4.28737	2.03973	7.8128	3.20349	10.6448
Q492	Healthy Cd72⁺/⁻;Pax5⁺/⁻	13	0.292807	1.30033	6.46343	1.37459	5.59064	1.90224	2.48793
Q532	Healthy Cd72⁺/⁻;Pax5⁺/⁻	13	1.39222	1.81576	20.8198	1.04558	6.29631	2.27035	5.0557
Q855	Healthy Cd72⁺/⁻;Pax5⁺/⁻	13	0.936501	1.5253	2.00958	1.20693	7.97397	1.66001	4.07702
Q930	Healthy Cd72⁺/⁻;Pax5⁺/⁻	13	0.742789	2.74948	3.32937	2.54075	5.7291	1.93785	5.20307
B147	Healthy Cd72⁺/⁻;Pax5⁺/⁻	13	6.9456	5.3919	4.444	3.0504	6.88571	7.52225	36.0455
B273	Healthy Cd72⁺/⁻;Pax5⁺/⁻	13	0.485469	0	0.0982588	0.507067	5.7291	0.255245	1.44474
B274	Healthy Cd72⁺/⁻;Pax5⁺/⁻	13	1.06612	0.975169	1.45468	1.04558	6.73621	1.69389	4.91025
B397	Healthy Cd72⁺/⁻;Pax5⁺/⁻	13	0.807275	0.417477	1.45468	0.82919	10.5741	1.62636	2.71435
B398	Healthy Cd72⁺/⁻;Pax5⁺/⁻	13	0.742789	0.922409	1.05536	1.01402	7.03666	1.08568	4.62507
B835	Healthy Cd72⁺/⁻;Pax5⁺/⁻	13	0.871843	1.35596	1.20069	1.34053	7.49844	1.20809	4.34738
B924	Healthy Cd72⁺/⁻;Pax5⁺/⁻	13	0.1643	1.75684	7.01339	1.30673	5.45346	2.83527	4.34738
G062	Healthy Cd72⁺/⁻;Pax5⁺/⁻	13	1.39222	2.61952	4.61751	2.03816	6.01	2.23228	9.57286
G063	Healthy Cd72⁺/⁻;Pax5⁺/⁻	13	0.549726	1.24511	3.70804	0.920664	4.52782	1.76237	4.07702
G125	Healthy Cd72⁺/⁻;Pax5⁺/⁻	13	0.614025	1.35596	1.15167	1.07737	6.01	1.8669	3.81385
G524	Healthy Cd72⁺/⁻;Pax5⁺/⁻	13	0.292807	1.08192	1.72406	0.450148	4.14845	0.876935	2.60036
G531	Healthy Cd72⁺/⁻;Pax5⁺/⁻	13	1.06612	2.05555	8.71239	1.5136	7.6554	0.643886	4.21129
Q099	Healthy Cd72⁺/⁻	13	0.1643	0.564609	7.47426	1.1094	12.5339	2.08288	6.45387
Q113	Healthy Cd72⁺/⁻	13	1.39222	1.412	1.83629	1.54907	5.45346	1.72801	4.76672
Q531	Healthy Cd72⁺/⁻	13	1.06612	1.19031	6.78999	1.1094	6.29631	1.20809	3.5577
Q723	Healthy Cd72⁺/⁻	13	0.936501	1.24511	2.63227	1.07737	7.03666	0.906396	5.0557
Q724	Healthy Cd72⁺/⁻	13	0	0.975169	1.56054	0.478566	8.29886	0.965648	0.703856
Q725	Healthy Cd72⁺/⁻	13	0	4.3695	4.97588	4.29227	3.06375	2.3087	7.83954
Q726	Healthy Cd72⁺/⁻	13	0.742789	1.19031	2.43796	0.951566	9.13962	0.965648	3.18633
B533	Healthy Cd72⁺/⁻	13	0.421239	2.49125	1.83629	0.79909	4.91732	2.27035	3.18633
B854	Healthy Cd72⁺/⁻	13	0.1643	0	0.323333	0.165963	3.65719	0	1.06516
B855	Healthy Cd72⁺/⁻	13	0.1643	0.0889166	0.649327	0.393496	4.02413	0.906396	0.357106
B856	Healthy Cd72⁺/⁻	13	0.1643	1.02834	1.61441	0.951566	4.14845	0.672873	3.18633
W717	Pre-B-ALL Cd72⁺/⁻;Pax5⁺/⁻	13	2.05557	2.74948	3.25612	2.54075	21.4098	2.08288	7.47991
Q301	Pre-B-ALL Cd72⁺/⁻;Pax5⁺/⁻	13	0.936501	0	7.47426	0.421797	44.4959	0.672873	1.06516
Q307	Pre-B-ALL Cd72⁺/⁻;Pax5⁺/⁻	13	0.936501	0.87006	8.07757	0.709879	18.8923	0.730901	3.06589
Q931	Pre-B-ALL Cd72⁺/⁻;Pax5⁺/⁻	13	2.59926	1.93483	3.11202	2.11833	21.9994	2.46508	7.6586
B834	Pre-B-ALL Cd72⁺/⁻;Pax5⁺/⁻	13	0.614025	1.46844	1.56054	1.5136	12.9495	1.66001	5.20307
