# Supplementary material for: Deletion of 9p drives B-ALL through heterozygous inactivation of Pax5 and Cd72 in preleukemic cells
Source: JCI Insight. 2026 Feb 17;11(7):e199464. doi: 10.1172/jci.insight.199464 (PMC13134721; doi:10.1172/jci.insight.199464)
Supplement: Supporting data values [file jciinsight-11-199464-s211.xlsx]

## Sheet: Figure 1B
Figure 1B: B-ALL–specific survival curve of Cd72+/-;Pax5+/- mice
Mouse ID	Age (months)	CD72+/- + Pax5+/- SPF (n=54)	CD72+/- SPF (n=14)	Pax5+/- CF (n=41)	Pax5+/- SPF (n=15)		Statistical analysis
X701	12.23	1					Comparison of Survival Curves			Comparison of Survival Curves			Comparison of Survival Curves			Comparison of Survival Curves
X540	15.73	1								CD72+/- + Pax5+/- SPF (n=54)	CD72+/- SPF (n=14)		CD72+/- + Pax5+/- SPF (n=54)	Pax5+/- CF (n=41)		CD72+/- + Pax5+/- SPF (n=54)	Pax5+/- SPF (n=15)
A117	21.5	0					Log-rank (Mantel-Cox) test (recommended)			Log-rank (Mantel-Cox) test			Log-rank (Mantel-Cox) test			Log-rank (Mantel-Cox) test
A118	21.5	0					Chi square	13.89		Chi square	6.311		Chi square	2.502		Chi square	6.963
A119	21.5	0					df	3		df	1		df	1		df	1
A120	14.03	1					P value	0.0031		P value	0.012		P value	0.1137		P value	0.0083
A121	11.9	1					P value summary	**		P value summary	*		P value summary	ns		P value summary	**
A122	21.5	0					Are the survival curves sig different?	Yes		Are the survival curves sig different?	Yes		Are the survival curves sig different?	No		Are the survival curves sig different?	Yes
A172	21.5	0
A072	15.83	1					Logrank test for trend (recommended)			Gehan-Breslow-Wilcoxon test			Gehan-Breslow-Wilcoxon test			Gehan-Breslow-Wilcoxon test
A073	18.13	1					Chi square	8.241		Chi square	6.211		Chi square	2.148		Chi square	6.853
A074	21.5	0					df	1		df	1		df	1		df	1
A417	21.5	0					P value	0.0041		P value	0.0127		P value	0.1427		P value	0.0089
A600	21.5	0					P value summary	**		P value summary	*		P value summary	ns		P value summary	**
A601	13.8	1					Sig. trend?	Yes		Are the survival curves sig different?	Yes		Are the survival curves sig different?	No		Are the survival curves sig different?	Yes
F068	19.23	1
W529	6.67	1					Gehan-Breslow-Wilcoxon test
W530	7.8	1					Chi square	13.34
W531	10.67	1					df	3
W715	21.5	0					P value	0.004
W716	21.5	0					P value summary	**
W717	13.9	1					Are the survival curves sig different?	Yes
W718	21.5	0
W985	10.43	1
W986	10.27	1
W987	21.5	0
M229	5	1
Q098	21.5	0
Q301	13.37	1
Q302	21.5	0
Q303	21.5	0
Q304	21.5	0
Q305	21.5	0
Q306	21.5	0
Q307	13.3	1
Q421	9.3	1
Q492	21.5	0
Q532	21.5	0
Q533	8	1
Q855	21.5	0
Q930	21.5	0
Q931	21.43	1
B147	21.5	0
B273	21.5	0
B274	21.5	0
B397	21.5	0
B398	21.5	0
B834	14.27	1
B835	21.5	0
B924	21.5	0
G062	21.5	0
G063	21.5	0
G524	21.5	0
G531	21.5	0
---------
Q099	18		0
Q113	20.53		0
Q531	20.1		0
Q640	19.6		0
Q709	20.53		0
Q723	19.93		0
Q724	20.4		0
Q725	20.63		0
Q726	20.63		0
B531	20.13		0
B533	18.3		0
B854	20.53		0
B855	20.7		0
B857	20.3		0
---------
O388	9.5			1
O361	8.83			1
S556	6.5			1
O332	15.33			1
W495	10.2			1
S748	14.1667			1
W893	9.83			1
S767	15.27			1
W634	12			1
O387	22.5333			0
O408	22.5333			0
O409	22.9			0
C034	22			0
C131	22			0
W560	22			0
O386	22			0
O389	22			0
O390	22			0
S749	22			0
S750	22			0
W877	22			0
W894	22			0
W872	22			0
W873	22			0
W367	21			0
S927	21			0
W635	21			0
W637	21			0
W362	21			0
W364	21			0
W632	21			0
C351	21			0
C352	21			0
C353	21			0
C354	21			0
O922	21			0
S557	21			0
S772	21			0
S912	21			0
S913	21			0
S914	21			0
1	22
2	22
3	22
4	22
5	22
6	22
7	22
8	22
9	22
10	22
11	22
12	22
13	22
14	22
15	22
16	22
17	24
18	24
19	24
20	24
1	21				0
2	20.53				0
3	20.1				0
4	21				0
5	20.53				0
6	19.93				0
7	20.4				0
8	20.63				0
9	20.63				0
10	20.13				0
11	21.4				0
12	23				0
13	23				0
14	23				0
15	23				0

## Sheet: Figure 1E
Figure 1E
Provided as unedited blot and gel images file

## Sheet: Figure 2A
Figure 2A: Whole-genome sequencing (WGS) of leukemic blasts from Cd72+/-;Pax5+/- mice.
Somatic CNV
chromosome	start	end	gene	log2	cn	depth	probes	weight	sample	known_gene	known_gene_name	CNV_Review
chr4	44575247	44975076	Pax5,Zcchc7	-0.83409	1	21.0365	20	16.847	A601	known	Pax5	Valid- focal deletion
chr4	44555255	44635221	Pax5	-0.826507	1	23.1884	4	3.38555	W529	known	Pax5	Valid- focal deletion
chr4	44695196	44855127	Pax5,Zcchc7	-0.718967	1	20.7991	8	6.74974	X540	known	Pax5	Valid- focal deletion
chr5	147255968	147496281	Plut,Mir7k,Urad,Flt3,Pan3	3.86514	30	608.065	12	10.1174	B834	known	Flt3	Valid- focal amplification
chr16	24173266	24993333	Lppos,Lpp	-0.68478	1	25.1534	41	34.6291	Q421	known	Lpp	Invalid- non-uniform coverage in tumor
chr10	79508551	81688826	Plpp2,Mier2,Theg,C2cd4c,Shc2,Madcam1,Cdc34,Bc1,Mbd3,Tcf3,Onecut3,Rexo1,Abhd17a,Csnk1g2,Mknk2,Ap3d1,Dot1l,Oaz1,Lsm7,Tmprss9,Lmnb2,Gng7,Sgta,Creb3l3,Map2k2,Zbtb7a,Dapk3,Atcay,Apba3,Pip5k1c,Hmg20b,Fzr1,Nfic,Celf5,Gna15,Gna11,Tle5,Tle2,Ankrd24,Gm10778	0.756929	4	20.3662	109	91.9096	W985	known	Tcf3	Invalid- non-uniform coverage in tumor
chr17	72009338	72269314	Alk	-0.449451	1	27.9097	13	10.9819	W529	known	Alk	Invalid- no difference vs normal
chr12	106092010	108111577	1700121N20Rik,4933406K04Rik,4930465M20Rik,Bcl11b,Setd3	-0.404122	1	29.8988	101	85.1758	W529	known	Bcl11b	Invalid- no difference vs normal
chr14	25880262	26301975	Anxa11,Gm9780,Tmem254a,Cphx1,Duxbl1,Gm2274	-0.500923	1	23.4032	21	11.4812	W986	known	Duxbl1	Invalid- no difference vs normal
chr1	85467100	88366743	Sp110,Sp140,Sp100,A630001G21Rik,Mir8096,9930111H07Rik,Cab39,Itm2c,Gpr55,Spata3,Psmd1,Armc9,B3gnt7,Ncl,Nmur1,Tex44,Ptma,Pde6d,Cops7b,Nppc,Dis3l2,Alppl2,Akp3,Ecel1,Prss56,Eif4e2,Efhd1,Gigyf2,Ngef,Neu2,Inpp5d,Gm33517,Atg16l1,Sag,Dgkd,Usp40,Ugt1a10,Trpm8	-0.659399	1	25.0698	137	112.787	A073	predisposition	Fancl, Dis3l2	Invalid- no difference vs normal
chr15	102904518	103144526	Hoxc13,Hotair,Hoxc9,Hoxc8,Hoxc6,Hoxc4,D930007P13Rik	-0.440585	1	29.6146	12	10.109	W529	known	Hoxc13	Invalid- no difference vs normal
chr5	111441583	112101707	Mn1,C130026L21Rik,E130006D01Rik	-0.407304	1	31.4721	33	27.8621	W529	known	Mn1	Invalid- no difference vs normal
chr7	83115581	92874852	A530021J07Rik,Tmc3,Il16,Cfap161,Mesd,Cemip,Abhd17c,Arnt2,Gm2115,Zfand6,2610206C17Rik,Olfr291,Olfr290,Vmn2r65,Vmn2r66,Vmn2r67,Vmn2r68,Vmn2r69,Vmn2r70,Vmn2r71,Vmn2r72,Vmn2r73,Vmn2r74,Vmn2r75,Vmn2r76,Olfr310,Olfr309,Olfr308,Olfr307,Olfr305,Olfr303,Olfr299,Olfr298,Olfr297,Olfr295,Olfr294,Olfr293,Olfr292,Folh1,Vmn2r77,Vmn2r78,Vmn2r79,Nox4,Tyr,Grm5,Ctsc,Rab38,Tmem135,AI314278,Prss23,Me3,Ccdc81,Hikeshi,…	-0.864114	1	18.2015	487	410.618	A120	known	Picalm	Invalid- no difference vs normal
chr5	121170329	121809856	Ptpn11,Hectd4,Trafd1,Naa25,Tmem116,Mapkapk5,Aldh2,Acad10,Brap,Atxn2	0.724772	4	69.6152	32	26.9829	B834	known	Ptpn11	Invalid- no difference vs normal
Somatic Filtered Exonic SNVs
chromosome	position	ref	alt	id	filter	aa_change	NCBI.accession.number	gene	mutation_class	ExonicFunc	caller	var_type	caller_n	ref_cnt.tumor	alt_cnt.tumor	ref_forward_cnt.tumor	alt_forward_cnt.tumor	ref_reverse_cnt.tumor	alt_reverse_cnt.tumor	total_cnt.tumor	ref_cnt.normal	alt_cnt.normal	ref_forward_cnt.normal	alt_forward_cnt.normal	ref_reverse_cnt.normal	alt_reverse_cnt.normal	total_cnt.normal	TIER	seq	multimapped_n	vaf.tumor	vaf.normal	comment	quality	sample	known_gene
chr5	121167976	C	T	.	PASS,,PASS,PASS	p.E69K	NM_001109992	Ptpn11	exonic	nonsynonymous_SNV	Mutect2,SomaticSniper,MuSE,Strelka2	SNV	4	17	16	9	9	10	8	33	29	0	16	0	18	0	29	1	TGGTGTTCCATGTAATACTGAACCAGTTCAGCCAAAGTGGCAAACTTCT[T]CCCACCATAGAGGTCATAGTAGTCCCCAGTGTTCTGAATCTTGATGTGGG	0	0.48	0		HQ	A073	known
chr11	4768248	C	T	.	PASS,PASS,PASS	p.R548Q	NM_001361675	Nf2	exonic	nonsynonymous_SNV	Mutect2,MuSE,Strelka2	SNV	3	36	5	18	3	23	3	41	27	0	19	0	18	0	27	1	GGCAGGAGGTGGCCGGGTCACCTGCTAGAGTTCTTCAAAGAAGGCCACT[T]GGGACTTGGCGCTCTGCAGAGTGAGCTGTAGAAAGAAGAGAAGAAGCTGA	0	0.12	0	lowTumorVAF	MQ	A120	predisposition
chr5	121167955	C	T	.	PASS,,PASS,PASS	p.E76K	NM_001109992	Ptpn11	exonic	nonsynonymous_SNV	Mutect2,SomaticSniper,MuSE,Strelka2	SNV	4	28	12	16	11	17	4	40	23	0	16	0	16	0	23	1	TTCTTCTCTTTCAGCTGCCCATGGTGTTCCATGTAATACTGAACCAGTT[T]AGCCAAAGTGGCAAACTTCTCCCCACCATAGAGGTCATAGTAGTCCCCAG	0	0.3	0		HQ	A120	known
chr8	71684059	T	C	.	PASS,,PASS,PASS	p.V670A	NM_001190830	Jak3	exonic	nonsynonymous_SNV	Mutect2,SomaticSniper,MuSE,Strelka2	SNV	4	26	9	21	3	8	6	35	27	0	18	0	14	0	27	1	GAGGGGGGTGATGGGAATCCACCTTTCATTAAGCTGAGTGATCCTGGTG[C]CAGTCCCACTGTGCTGAGCCTGGAAAGTGAGTACAGGCTAGCCTCACCCA	0	0.26	0		HQ	A120	known
chr5	121818289	A	AG	.	PASS,PASS,PASS	p.P407fs	NM_001306128	Sh2b3	exonic	frameshift_insertion	Mutect2,Varscan,Strelka2	Indel	3	26	14	13	7	13	7	40	18	0	8	0	10	0	18	1	CATAGCCAGAGAGTCGGACGTCACAAGCTGCTCCACATTCCAGTGGGAT[AG]GGAGAACGCTGGAAGTGGCGGAGCATATCTACCACCGAGGGGAAGTGCAG	0	0.35	0		HQ	A601	predisposition
chr5	75649651	T	A	.	PASS,,PASS,PASS	p.N824K	NM_001122733	Kit	exonic	nonsynonymous_SNV	Mutect2,SomaticSniper,MuSE,Strelka2	SNV	4	2	29	1	13	1	18	31	32	0	16	0	23	0	32	1	CAAAGATTTGCGATTTCGGGCTAGCCAGAGACATCAGGAATGATTCGAA[A]TACGTGGTCAAAGGAAATGTGAGTACCTTTCTCCATCTCATGAGTCTACC	0	0.94	0		HQ	W529	known
chr4	44697657	A	AC	.	PASS,PASS,PASS	p.V26fs	NM_008782	Pax5	exonic	frameshift_insertion	Mutect2,Varscan,Strelka2	Indel	3	2	19	1	9	1	10	21	19	0	8	0	11	0	19	1	CACTATCCTTTGGCGGACTACATCTGGGAGTGGCCGTCCATTCACAAAA[AC]CCCCCCCAAGCTGATTCACTCCTCCATGTCCTGAAACAGATCAGAAACAA	0	0.9	0		HQ	W531	known
chr5	121143097	G	A	.	PASS,,PASS,PASS	p.S502L	NM_001109992	Ptpn11	exonic	nonsynonymous_SNV	Mutect2,SomaticSniper,MuSE,Strelka2	SNV	4	30	13	18	8	24	10	43	32	0	17	0	19	0	32	1	GACAGCCATGTAGATAAACCGGTACTGTGCTTCTGTCTGGACCATCCCC[A]ACCTCTGGGACCGCACCATCTGAATGGTTTTAGGAACGTCGATGTCACAG	0	0.3	0		HQ	W531	known
chr6	145246771	C	T	.	PASS,,PASS,PASS	p.G12D	NM_021284	Kras	exonic	nonsynonymous_SNV	Mutect2,SomaticSniper,MuSE,Strelka2	SNV	4	9	8	7	5	9	5	17	30	0	17	0	19	0	30	1	AAAGTGATTCTGAATTAGCTGTATCGTCAAGGCGCTCTTGCCTACGCCA[T]CAGCTCCAACCACCACAAGTTTATACTCAGTCATTTTCAGCAGGCCTTAC	0	0.47	0		HQ	W531	known
chr4	101161888	G	A	.	PASS,,PASS,PASS	p.R723C	NM_013567	Jak1	exonic	nonsynonymous_SNV	Mutect2,SomaticSniper,MuSE,Strelka2	SNV	4	22	16	18	6	14	12	38	44	0	28	0	26	0	44	1	GGGTCACTAAGCTTGATGAACGGGCCAATGTCACTGTCAATGCCCTCAC[A]GGCCAGAAGGAGGTTTTTAGTGCACACATTTCCATGAACCAGGTCTTTAT	0	0.42	0		HQ	W717	known
chr5	121143628	C	T	.	PASS,,PASS,PASS	p.A461T	NM_001109992	Ptpn11	exonic	nonsynonymous_SNV	Mutect2,SomaticSniper,MuSE,Strelka2	SNV	4	28	15	20	10	16	12	43	28	0	15	0	15	0	28	1	TCAATAAGGATGTCAATCACAATGAAGGTTCCTGTCCGGCCAATCCCAG[T]GCTGTAGGTAGAAGAGTAAGAGCAGAGTGATGAAGTGATGGAGCTTCACT	0	0.35	0		HQ	W717	known
chr8	71684008	G	A	.	PASS,,PASS,PASS	p.R653H	NM_001190830	Jak3	exonic	nonsynonymous_SNV	Mutect2,SomaticSniper,MuSE,Strelka2	SNV	4	11	47	7	31	6	31	58	35	0	14	0	25	0	35	1	AAAGGCCTTCCTCACGGCAACGTCTCAGCACGGAAGGTGCTCCTGGCTC[A]TGAGGGGGGTGATGGGAATCCACCTTTCATTAAGCTGAGTGATCCTGGTG	0	0.81	0		HQ	W717	known
chr16	52189143	TCTTC	T	.	PASS,PASS	p.L810fs	NM_001033238	Cblb	exonic	frameshift_deletion	Varscan,Strelka2	Indel	2	19	5	12	3	7	2	24	53	0	39	0	14	0	53	1	AACCTCCAGGCTCCAGTAGCCGGCCTTCCTCAGGGCAGGACCTTTTCCT[T]CTTCCTTCAGGTAGGAGTGAGTGAAAAGCCAAAGAGGGGGACAGGAGGGG	0	0.21	0		HQ	W986	known
chr9	44164209	T	C	.	PASS,,PASS	p.K380E	NM_007619	Cbl	exonic	nonsynonymous_SNV	Mutect2,SomaticSniper,Strelka2	SNV	3	14	15	5	10	11	7	29	32	0	16	0	20	0	32	1	TGTCCACAGGGCTCAATCTTCACATCCTTATCATTCTCAGCACATATCT[C]ACACAGTTGAAATGTGGAGCCCATTTCACAGTATAATTCATATTGTTCCT	0	0.52	0		HQ	W986	predisposition
chr15	9510226	A	C	.	PASS,,PASS,PASS	p.I247S	NM_001355680	Il7r	exonic	nonsynonymous_SNV	Mutect2,SomaticSniper,MuSE,Strelka2	SNV	4	2	26	1	17	1	16	28	29	0	13	0	22	0	29	1	TAGCACATGGGCTAAGATGACCAACAAAAACACAGAGAACAAACTCAGA[C]TGGTGACACTTGGCAAGACAGGATCCCATCCTCCTGGAATATAAGGAGAG	0	0.93	0		HQ	X540	known
chr4	101162883	A	G	.	PASS,PASS,PASS	p.V693A	NM_013567	Jak1	exonic	nonsynonymous_SNV	Mutect2,MuSE,Strelka2	SNV	3	23	4	18	1	12	3	27	26	0	18	0	11	0	26	1	CAAAAACATTCTTACCAAGTAACTCAGGGCACTGGCCAGCTGTTTGGCA[G]CCTTGAACTTCCAGGGGGTAGTAAGCGCATCACTTTTCCGGTGCATGAAG	0	0.15	0	lowTumorVAF	MQ	X540	known
chr5	121829006	GGTGCGGAGGAT	G	.	PASS,PASS,PASS	p.T11fs	NM_001306128	Sh2b3	exonic	frameshift_deletion	Mutect2,Varscan,Strelka2	Indel	3	4	23	2	10	2	13	27	30	0	13	0	17	0	30	1	GTGCTGCTCGCAGAAGTCGCTCCAGCCGCGTGGGGATGCCGGCGAGGCG[G]GTGCGGAGGATGTGCGGGACGGCTGCACGGTGGGCTCGTTCATGGTGGAG	0	0.85	0		HQ	X540	predisposition
chr8	71684007	C	T	.	PASS,,PASS,PASS	p.R653C	NM_001190830	Jak3	exonic	nonsynonymous_SNV	Mutect2,SomaticSniper,MuSE,Strelka2	SNV	4	27	7	11	3	18	5	34	25	0	10	0	16	0	25	1	CAAAGGCCTTCCTCACGGCAACGTCTCAGCACGGAAGGTGCTCCTGGCT[T]GTGAGGGGGGTGATGGGAATCCACCTTTCATTAAGCTGAGTGATCCTGGT	0	0.21	0		HQ	X540	known
chr5	121168000	C	A	.	PASS,,PASS,PASS	p.D61Y	NM_001109992	Ptpn11	exonic	nonsynonymous_SNV	Mutect2,SomaticSniper,MuSE,Strelka2	SNV	4	20	16	14	10	10	10	36	27	0	16	0	15	0	27	1	AGTTCAGCCAAAGTGGCAAACTTCTCCCCACCATAGAGGTCATAGTAGT[A]CCCAGTGTTCTGAATCTTGATGTGGGTAACAGCTCCATTTCTTCTAAAAT	0	0.44	0		HQ	X701	known
chr5	121828885	GC	G	.	PASS,PASS	p.R55fs	NM_001306128	Sh2b3	exonic	frameshift_deletion	Varscan,Strelka2	Indel	2	4	36	4	14	0	22	40	24	0	13	0	11	0	24	1	AGAAGTGGCGCTGGAAGAGCTCCGCGAACTGCAGCGACACCAGGTCCGC[G]CGCGGCGGCTGTGGGTGCGCGCGCGCAAACAACCAGTACTGGCGGGCCAG	0	0.9	0		HQ	X701	predisposition
chr5	121828889	G	T	.	,PASS	p.P54Q	NM_001306128	Sh2b3	exonic	nonsynonymous_SNV	SomaticSniper,Strelka2	SNV	2	2	32	2	17	0	21	34	20	0	11	0	11	0	20	1	GTGGCGCTGGAAGAGCTCCGCGAACTGCAGCGACACCAGGTCCGCGCGC[T]GCGGCTGTGGGTGCGCGCGCGCAAACAACCAGTACTGGCGGGCCAGCTCC	0	0.94	0		HQ	X701	predisposition

## Sheet: Figure 4A
Figure 4A: GSEA_Hallmarks_Pax5CD72_vs_Pax5
ID	Description	setSize	enrichmentScore	NES	pvalue	p.adjust	qvalue	rank	leading_edge	core_enrichment
HALLMARK_MYC_TARGETS_V1	HALLMARK_MYC_TARGETS_V1	201	0.509471	6.78484	1e-10	1.66667e-09	3.15789e-10	5177	tags=71%, list=23%, signal=55%	Cox5a/Ptges3/Hspd1/Pgk1/Srm/Iars1/Cad/Odc1/Lsm2/Hspe1/C1qbp/Xpot/Pa2g4/Kpnb1/Mrpl23/Sf3a1/Acp1/Prdx3/Eif4e/Set/Dut/Ran/Ruvbl2/Tufm/Cyc1/Snrpd2/Rnps1/Hdgf/Impdh2/Eif3j2/Hprt1/Srsf2/Vdac3/Aimp2/Mrps18b/Erh/Pold2/Ctps1/Ldha/Eif3j1/Ndufab1/Ppm1g/Ifrd1/Ranbp1/Tyms/Ywhaq/Ddx21/U2af1/Got2/Myc/Snrpa1/Fbl/Rack1/Hsp90ab1/Orc2/Nolc1/Fam120a/Eif3d/Eif2s1/Ssbp1/Exosc7/Hnrnpd/Phb2/Psmd7/Tfdp1/Pcbp1/Gnl3/Nap1l1…
HALLMARK_E2F_TARGETS	HALLMARK_E2F_TARGETS	200	0.420252	5.58199	1e-10	1.66667e-09	3.15789e-10	4649	tags=60%, list=21%, signal=48%	Mthfd2/Pttg1/Rrm2/Ncapd2/Cdkn1b/Top2a/Ezh2/Donson/Phf5a/Trip13/H2ax/Pold1/Pa2g4/Espl1/Dut/Ran/Dnmt1/Birc5/Srsf2/E2f8/Pold2/Nup153/Ctps1/Naa38/Cdca3/Stmn1/Mxd3/Bub1b/Ranbp1/Ung/Pole4/Wdr90/Myc/Asf1b/Cdc25a/Eed/Jpt1/Orc2/Pola2/Shmt1/Suv39h1/Nolc1/Hmgb2/Lmnb1/Mybl2/Wee1/Bard1/Eif2s1/Mlh1/Rad51ap1/Snrpb/Ipo7/Racgap1/Dscc1/Hnrnpd/Lyar/Plk1/Tk1/Nap1l1/Asf1a/Ube2s/Mcm2/Rbbp7/Dctpp1/Exosc8/Chek1/Ccne1/Gs…
HALLMARK_MTORC1_SIGNALING	HALLMARK_MTORC1_SIGNALING	200	0.411573	5.46671	1e-10	1.66667e-09	3.15789e-10	3543	tags=54%, list=16%, signal=45%	Add3/Slc7a5/Trib3/Mthfd2/Shmt2/Slc1a4/Cth/Bcat1/Rrm2/Xbp1/Atp5mc1/Hspd1/Pgk1/Sdf2l1/Bhlhe40/Acaca/Gclc/Txnrd1/Ddit3/Ppa1/Prdx1/Wars1/Fads1/Hspa9/Hspe1/Atp2a2/Fads2/Fgl2/Slc2a1/Aldoa/Scd1/Hspa5/Psat1/Cacybp/Elovl6/Psme3/Nufip1/Uchl5/Psmb5/Hprt1/Map2k3/Fkbp2/Scd2/Dhcr24/Stip1/Hsp90b1/Ldha/Slc6a6/Rpn1/Calr/Hspa4/Ccnf/Ifrd1/Ung/Psmg1/Eno1/Phgdh/Cdc25a/Ldlr/Tomm40/Pitpnb/Ifi30/Psmd12/Pfkl/Asns/Cyb5b/D…
HALLMARK_EPITHELIAL_MESENCHYMAL_TRANSITION	HALLMARK_EPITHELIAL_MESENCHYMAL_TRANSITION	206	-0.319245	-4.08342	2.95703e-10	3.69628e-09	7.00349e-10	5310	tags=49%, list=24%, signal=37%	Col16a1/Col11a1/Col5a1/Mmp2/Sdc4/Thy1/Fermt2/Col4a1/Dkk1/Gpc1/Vcam1/Sgcd/Mfap5/Cdh2/Cdh6/Dst/Foxc2/Mest/Mgp/Wipf1/Col3a1/Sfrp1/Itgb3/Cxcl5/Plod3/P3h1/Loxl2/Slc6a8/Crlf1/Tagln/Dpysl3/Fmod/Ecm2/Gadd45a/Efemp2/Serpinh1/Col5a2/Nid2/Myl9/Calu/Matn2/Serpine1/Pcolce2/Tnfrsf11b/Fuca1/Dab2/Colgalt1/Tnc/Tpm1/Col6a2/Col6a3/Loxl1/Vegfc/Ecm1/Id2/Ptx3/Pmepa1/Slit2/Timp3/Gas1/Plod1/Sgcb/Pdgfrb/Prrx1/Mylk/Snai2/…
HALLMARK_UV_RESPONSE_DN	HALLMARK_UV_RESPONSE_DN	143	-0.305204	-3.44411	1.58436e-06	1.58436e-05	3.00195e-06	5984	tags=53%, list=27%, signal=39%	Dyrk1a/Plcb4/Phf3/Efemp1/Vldlr/Map2k5/Kalrn/Col11a1/Lpar1/Met/Rnd3/Prdm2/Tgfbr2/Vav2/Dlc1/Aggf1/Ddah1/Bckdhb/Togaram1/Pdlim5/Cdon/Col3a1/Dbp/Sipa1l1/Atrx/Plpp3/Itgb3/Nipbl/Nr3c1/Has2/Wdr37/Pten/Ptgfr/Ptprm/Ltbp1/Anxa4/Celf2/Pparg/Erbb2/Col5a2/Pik3r3/Serpine1/Insig1/Mgll/Fzd2/Cav1/F3/Cdc42bpa/Acvr2a/Rasa2/Apbb2/Anxa2/Dab2/Inpp4b/Nfib/Fhl2/Syne1/Sri/Igf1r/Ptpn21/Pdgfrb/Snai2/Pmp22/Fbln5/Gja1/Ccn1/T…
HALLMARK_INTERFERON_ALPHA_RESPONSE	HALLMARK_INTERFERON_ALPHA_RESPONSE	99	0.4882	5.08993	1.25046e-05	8.93189e-05	1.69236e-05	2562	tags=52%, list=11%, signal=46%	Cd74/Rsad2/Sell/Parp12/Rtp4/Ifih1/Ifitm3/Ifi44/Cmpk2/Ly6e/Bst2/Trim25/Irf9/Gbp3/Ifit3/Ifit2/Mx2/Irf7/Samd9l/Wars1/Parp14/Helz2/Ifitm1/Cxcl10/Ube2l6/B2m/Lgals3bp/Ifitm2/Usp18/Dhx58/Tmem140/Eif2ak2/Oas1a/Adar/Cd47/Psmb8/Ifi30/Psme1/Stat2/Lap3/Trim5/Ifi35/Csf1/Psme2/Parp9/Mov10/Rnf31/Ifi27/Psmb9/Cmtr1/Trim14
HALLMARK_MYC_TARGETS_V2	HALLMARK_MYC_TARGETS_V2	58	0.542898	4.44821	1.17004e-05	8.93189e-05	1.69236e-05	3278	tags=66%, list=15%, signal=56%	Hspd1/Pprc1/Srm/Tcof1/Noc4l/Imp4/Bysl/Hspe1/Nop2/Mybbp1a/Pa2g4/Utp20/Aimp2/Wdr74/Grwd1/Ung/Mrto4/Rrp12/Slc29a2/Myc/Nolc1/Slc19a1/Plk1/Gnl3/Pus1/Ndufaf4/Phb1/Dctpp1/Tmem97/Dusp2/Farsa/Ipo4/Hk2/Supv3l1/Ddx18/Wdr43/Rrp9/Nop16
HALLMARK_OXIDATIVE_PHOSPHORYLATION	HALLMARK_OXIDATIVE_PHOSPHORYLATION	198	0.355843	4.70587	1.43139e-05	8.94618e-05	1.69507e-05	3535	tags=48%, list=16%, signal=41%	Atp1b1/Phyh/Cox5a/Mrpl35/Atp5f1d/Atp5mc1/Uqcrq/Atp5mc3/Casp7/Sdhc/Ndufb6/Hspa9/Retsat/Idh3a/Atp5pd/Bax/Sdhb/Ndufs7/Mtrf1/Prdx3/Cycs/Cyc1/Mrps30/Ndufa9/Mrpl34/Ogdh/Por/Polr2f/Cox4i1/Vdac3/Atp5po/Afg3l2/Ldha/Ndufs8/Ndufs6/Ndufb8/Oat/Ndufa7/Ndufab1/Mgst3/Pmpca/Got2/Ndufc1/Ndufc2/Mtrr/Uqcr10/Cox10/Atp5f1e/Atp5mc2/Acadvl/Phb2/Cox6c/Ndufa4/Ndufa3/Lrpprc/Atp5f1b/Ndufa2/Mrpl11/Vdac2/Timm13/Uqcr11/Ndufv2/…
HALLMARK_G2M_CHECKPOINT	HALLMARK_G2M_CHECKPOINT	197	0.351695	4.6434	4.38416e-05	0.000243564	4.6149e-05	3935	tags=49%, list=18%, signal=41%	Ccnd1/Atf5/Slc7a5/Hspa8/Mt2/Pttg1/Slc7a1/E2f2/Cdkn1b/Tle3/Uck2/Top2a/Sap30/Odc1/E2f4/Ezh2/Pml/H2ax/Kpnb1/Espl1/Tent4a/E2f1/Pbk/Birc5/Upf1/Srsf2/Abl1/E2f3/Incenp/Tgfb1/Fbxo5/Stmn1/Ccnf/Rbl1/Chaf1a/Myc/Kmt5a/Ube2c/Cdc25a/Hira/Jpt1/Pola2/Suv39h1/Ythdc1/Nolc1/Lmnb1/Mybl2/Amd1/Bard1/Dtymk/Racgap1/Hnrnpd/Plk1/Tfdp1/Ube2s/Mcm2/Prmt5/Chek1/Cdc6/Dkc1/Exo1/Gspt1/Pole/Snrpd1/Aurkb/Prc1/Mad2l1/Brca2/Cdc7/Sma…
HALLMARK_INTERFERON_GAMMA_RESPONSE	HALLMARK_INTERFERON_GAMMA_RESPONSE	202	0.334321	4.45857	0.000113574	0.00056787	0.000107596	2738	tags=37%, list=12%, signal=32%	Slamf7/Cd74/Bank1/Pla2g4a/Rsad2/Rnf213/Parp12/Oas2/Rtp4/Ifih1/Ifitm3/Ifi44/Cmpk2/Pfkp/Mthfd2/Mt2/Ly6e/Bst2/Ccl5/Trim25/H2-Aa/Irf9/Gbp3/H2-DMa/Ifit3/Gch1/Ifit2/Il10ra/Mx2/Csf2rb2/Irf7/Casp7/Xaf1/Pim1/Samd9l/Wars1/Parp14/Ciita/Pml/Ncoa3/H2-Eb1/Fgl2/Helz2/Cxcl10/Ube2l6/Znfx1/B2m/Lgals3bp/Ifitm2/Usp18/Socs3/Dhx58/Eif2ak2/Adar/Nup93/Psmb8/Ifi30/Psme1/Stat1/Stat2/Lap3/Ifi35/Psme2/H2-M3/Rnf31/Ptgs2/Psmb…
HALLMARK_UNFOLDED_PROTEIN_RESPONSE	HALLMARK_UNFOLDED_PROTEIN_RESPONSE	112	0.349917	3.85823	0.000209528	0.000952399	0.000180455	4081	tags=48%, list=18%, signal=40%	Slc7a5/Atf3/Mthfd2/Slc1a4/Aldh18a1/Atf4/Xbp1/Vegfa/Eif4a3/Iars1/Hyou1/Stc2/Banf1/Hspa9/Chac1/H2ax/Xpot/Nabp1/Eif4e/Hspa5/Psat1/Eif4ebp1/Exosc1/Cebpg/Hsp90b1/Sec31a/Calr/Tars1/Exosc2/Exosc9/Nolc1/Asns/Eif2s1/Sdad1/Lsm4/Dcp1a/Ywhaz/Nhp2/Pdia6/Imp3/Srprb/Dkc1/Nop14/Eif4g1/Cks1b/Rps14/Ddit4/Rrp9/Pdia5/Khsrp/Sec11a/Herpud1/Fus/Preb
HALLMARK_ALLOGRAFT_REJECTION	HALLMARK_ALLOGRAFT_REJECTION	198	-0.197549	-2.4797	0.000241066	0.000955454	0.000181033	1920	tags=19%, list=9%, signal=17%	Galnt1/Itgb2/Jak2/Fcgr2b/Itgal/Zap70/Acvr2a/Apbb1/Ptprc/Ifngr1/Nck1/Ptpn6/Hif1a/Abi1/Cdkn2a/Ifnar2/Tap2/Gbp2/Irf8/Mtif2/Il12a/Rpl3l/Ets1/Ncf4/Lyn/Stat4/Il2ra/H2-Oa/Gcnt1/Lck/St8sia4/H2-Ob/Tgfb2/Il18rap/Nlrp3/Ccr5/Ccr2
HALLMARK_IL2_STAT5_SIGNALING	HALLMARK_IL2_STAT5_SIGNALING	199	-0.197768	-2.47229	0.000248418	0.000955454	0.000181033	1698	tags=20%, list=8%, signal=18%	Serpinb6a/Mapkapk2/Snx14/Ifngr1/Capn3/P2rx4/Arl4a/Plpp1/Casp3/P4ha1/Spred2/Ecm1/Col6a1/Eno3/Car2/Etfbkmt/Wls/Myo1e/Irf8/Igf1r/Twsg1/Ctla4/Itgav/Tnfsf11/Slc1a5/Plscr1/Il2ra/Hycc2/Emp1/Itih5/Ahnak/Prnp/Plin2/Tnfsf10/Il1r2/Dhrs3/Nrp1/Spp1/Il18r1
HALLMARK_HYPOXIA	HALLMARK_HYPOXIA	200	-0.204021	-2.57276	0.000350817	0.00125292	0.000237395	2174	tags=24%, list=10%, signal=22%	Tpd52/Zfp36/Pgm2/Selenbp2/Pdk1/Ero1a/Btg1/Xpnpep1/Ankzf1/Serpine1/Map3k1/Tiparp/Fos/Zfp292/Nagk/Cav1/F3/Ccn5/Lxn/Chst2/Atp7a/Gpc4/Nedd4l/Anxa2/Glrx/P4ha1/Tes/Eno3/Cavin1/Aldoc/Ccn2/Kdm3a/Ets1/Ids/Bnip3l/Hexa/Hk1/Ccn1/Klhl24/Ccng2/Sdc2/Chst3/Casp6/Plin2/Large1/Bgn/Lox/Tgfb3
HALLMARK_DNA_REPAIR	HALLMARK_DNA_REPAIR	150	0.268098	3.23457	0.000566363	0.00188788	0.000357703	4378	tags=44%, list=20%, signal=36%	Cmpk2/Polr1h/Adcy6/Pold1/Rad51/Dut/Polr2h/Pom121/Impdh2/Polr2f/Hprt1/Dad1/Polr2a/Snapc4/Adrm1/Dgcr8/Tyms/Umps/Polr2e/Pole4/Aaas/Bola2/Taf9/Pola2/Rbx1/Guk1/Taf10/Tmed2/Mpg/Pola1/Eloa/Dguok/Rae1/Polr2i/Pcna/Nelfb/Gtf2h5/Ddb2/Fen1/Nme1/Surf1/Gtf2a2/Rala/Polh/Aprt/Nelfe/Pold3/Gtf3c5/Rfc4/Rpa2/Zfp707/Polr2d/Polr2c/Trp53/Sac3d1/Mpc2/Nfx1/Cox17/Ssrp1/Supt5/Taf6/Snapc5/Polr2g/Nudt9/Lig1/Gtf2h3
HALLMARK_PROTEIN_SECRETION	HALLMARK_PROTEIN_SECRETION	96	-0.255383	-2.46805	0.00120944	0.00335955	0.000636546	7102	tags=54%, list=32%, signal=37%	Rab2a/Ergic3/Mon2/Cog2/Gbf1/Stx16/Gosr2/Cope/Gnas/Vps4b/Ap2m1/Egfr/Sspn/Stam/Cltc/Arfgef2/Bet1/Dst/Sec22b/Dnm1l/M6pr/Golga4/Adam10/Rab9/Scamp1/Ap3b1/Tpd52/Vamp4/Clta/Igf2r/Copb2/Vps45/Copb1/Yipf6/Rab22a/Arfgap3/Dop1a/Tmx1/Atp7a/Cln5/Anp32e/Stx7/Ap3s1/Vamp3/Stx12/Lamp2/Sgms1/Vamp7/Arfip1/Cd63/Snap23/Ocrl
HALLMARK_MYOGENESIS	HALLMARK_MYOGENESIS	200	-0.188416	-2.37598	0.00117965	0.00335955	0.000636546	8830	tags=56%, list=39%, signal=34%	Ache/Chrna1/Casq2/Ctf1/Fgf2/Fst/Myh11/Myom1/Sgca/Tnnt2/Sh3bgr/Pgam2/Ankrd2/Adam12/Cdkn1a/Cryab/Ephb3/Hbegf/Myh1/Myh2/Nqo1/Ptgis/Myl6b/Vipr1/Aplnr/Myoz1/Ppfia4/Actc1/Cfd/Gadd45b/Myf6/Tead4/Tnnt3/Tpm2/Ldb3/Smtn/Klf5/Col4a2/Csrp3/Fabp3/Myl7/Ncam1/Tnnc2/Nav2/Col15a1/Gnao1/Sspn/Nos1/Hspb8/Dmpk/Efs/Flii/Tpd52l1/Sgcd/Mapk12/Atp6ap1/Mb/Mras/Sorbs3/Tnnt1/Col3a1/Gaa/Lsp1/Myl1/Pcx/Tnni2/Mapre3/Pvalb/Slc6a8/…
HALLMARK_ANDROGEN_RESPONSE	HALLMARK_ANDROGEN_RESPONSE	111	-0.229174	-2.33586	0.00111052	0.00335955	0.000636546	3163	tags=33%, list=14%, signal=29%	Klk1b11/Xrcc5/Elovl5/Tnfaip8/Hpgd/Cdc14b/Tpd52/Spdef/Gnai3/Maf/Idi1/Arid5b/Insig1/Spcs3/Tmem50a/Sgk1/Rab4a/Pias1/Map7/Inpp4b/Slc26a2/Xrcc6/Plpp1/Gucy1a1/Gsr/Pmepa1/Lifr/Stk39/Ptpn21/Itgav/Abhd2/Selenop/Ncoa4/Sat1/Ell2/Zbtb10/Actn1
HALLMARK_HEME_METABOLISM	HALLMARK_HEME_METABOLISM	193	-0.179193	-2.20352	0.00138092	0.00363401	0.000688549	3201	tags=28%, list=14%, signal=25%	Slc6a8/Synj1/Dcun1d1/Epor/Nr3c1/Rnf19a/Dcaf10/Mkrn1/Adipor1/C3/Selenbp2/Usp15/Epb41/Blvra/Tnrc6b/Riok3/Nnt/Cdc27/Tfrc/Daam1/Tmem9b/Pgls/Rbm5/Btrc/Kat2b/Fbxo9/Bmp2k/Atg4a/Mospd1/Narf/Car2/Ctsb/Ctse/Htatip2/Hagh/H4c3/Ypel5/Endod1/Aldh6a1/Lamp2/Cast/Fech/Agpat4/Mpp1/Bnip3l/Optn/Hbb-bt/Cir1/Ncoa4/Ctns/Sdcbp/Tfdp2/Kdm7a/Myl4/Ell2
HALLMARK_COAGULATION	HALLMARK_COAGULATION	139	-0.211509	-2.36892	0.00234982	0.00559481	0.00106007	2166	tags=23%, list=10%, signal=21%	Pros1/Casp9/F8/Furin/Serpine1/Sirt2/F3/Crip2/Ctsb/Ctse/Timp3/Dpp4/Cpq/Lamp2/Ctsl/Prss23/Fbn1/Usp11/Mmp14/Pecam1/Lta4h/Lrp1/Gsn/C1s1/Dusp6/Capn2/Plek/Rapgef3/Lgmn/Thbs1/Fn1/Sparc
HALLMARK_UV_RESPONSE_UP	HALLMARK_UV_RESPONSE_UP	156	0.186004	2.28336	0.00224165	0.00559481	0.00106007	4364	tags=37%, list=20%, signal=30%	Atf3/Bcl2l11/Lhx2/Dlg4/Gch1/Eif2s3x/H2ax/Mrpl23/Aldoa/Polr2h/Sigmar1/Creg1/Prkcd/Ccnd3/Cebpg/Stip1/Cyb5r1/Rpn1/Eif5/Tars1/Fkbp4/Il6st/Ddx21/Cdc34/Asns/Amd1/Cyb5b/Dnajb1/Mark2/H2-M3/Dnaja1/Selenow/Slc25a4/Ccne1/Arrb2/Ppif/Wiz/Fen1/Spr/Tuba4a/Pdap1/Hnrnpu/Acaa1a/Ppat/Rfc4/Hmox1/Sqstm1/Parp2/Rhob/Tap1/Plcl1/E2f5/Nptx2/Prpf3/Btg2/Slc6a12/Rxrb
HALLMARK_APOPTOSIS	HALLMARK_APOPTOSIS	159	0.181083	2.2181	0.00259385	0.0058951	0.00111697	751	tags=14%, list=3%, signal=14%	Cd44/Ccnd1/Ifitm3/Satb1/Atf3/Cth/Bcl2l11/Tnf/Gna15/Ier3/Cdkn1b/Tgfbr3/Bcl2l1/Gch1/Top2a/Casp7/Ddit3/Pmaip1/Retsat/Bax/Slc20a1/Ccnd2/Ptk2
HALLMARK_KRAS_SIGNALING_UP	HALLMARK_KRAS_SIGNALING_UP	202	-0.16111	-2.03893	0.00276083	0.00600181	0.00113718	2597	tags=22%, list=12%, signal=19%	Ero1a/Cab39l/Cdadc1/Cd37/Zfp277/Dcbld2/Map3k1/Atg10/Plvap/Itgb2/Avl9/Lat2/Fuca1/Sdccag8/Fbxo4/Cbr4/Map7/Glrx/Il7r/Klf4/St6gal1/Igf2/Ptbp2/Gucy1a1/Crot/Id2/Btbd3/Car2/Tspan13/Irf8/Prrx1/Mmd/Ets1/Dnmbp/Vwa5a/Pecam1/Emp1/Etv5/Dusp6/Cpe/Ephb2/Il33/Nrp1/Spp1
HALLMARK_PI3K_AKT_MTOR_SIGNALING	HALLMARK_PI3K_AKT_MTOR_SIGNALING	105	0.194892	2.08583	0.00324815	0.00676697	0.00128216	3267	tags=30%, list=15%, signal=26%	Plcg1/Trib3/Prkcb/Cdkn1b/Rps6ka1/Tiam1/Acaca/Ddit3/Slc2a1/Eif4e/E2f1/Map2k3/Tnfrsf1a/Hsp90b1/Ecsit/Calr/Csnk2b/Stat2/Hras/Arhgdia/Pak4/Cfl1/Rptor/Ppp1ca/Cxcr4/Ube2n/Pfn1/Actr3/Atf1/Sqstm1/Ptpn11/Mapk9
HALLMARK_COMPLEMENT	HALLMARK_COMPLEMENT	196	-0.171336	-2.13479	0.00339331	0.00678661	0.00128588	2051	tags=23%, list=9%, signal=21%	Usp8/C3/Gnai3/Usp15/Dock10/Xpnpep1/Casp9/F8/Fdx1/Serpine1/Phex/F3/Jak2/Msrb1/Gmfb/Me1/Casp3/Gnb4/Car2/Ctsb/Dpp4/Pdp1/Cpq/Lamp2/Ctsl/Dgkh/Lyn/Mmp14/Plscr1/Cblb/Lta4h/Dock9/Lrp1/Pik3cg/C1s1/Itgam/Dusp6/Prcp/Lck/Plek/Kynu/Cd55/Lgmn/Fn1/Timp2
HALLMARK_TNFA_SIGNALING_VIA_NFKB	HALLMARK_TNFA_SIGNALING_VIA_NFKB	199	0.19564	2.60425	0.0038264	0.00686391	0.00130053	3609	tags=31%, list=16%, signal=26%	Cd44/Ccnd1/Ifih1/Atf3/Tnf/Ccl5/Ier3/Ccl4/Sik1/Vegfa/Gch1/Ifit2/Bhlhe40/Fut4/Cd80/Tsc22d1/Spsb1/Eif1/Cxcl10/B4galt5/Map3k8/Nfe2l2/Map2k3/Tnfsf9/Socs3/Dusp4/Nr4a2/Il6st/Plaur/Tnip1/Klf9/Myc/Ier5/Ldlr/Klf6/Lamb3/Csf1/Lif/Slc2a3/Clcf1/Jun/Pfkfb3/Dusp2/Ninj1/Ptgs2/Tgif1/Smad3/Plau/Rcan1/Gem/Ifngr2/Nampt/Jag1/Ppp1r15a/Sqstm1/Serpinb2/Rigi/Icosl/Rhob/Dusp1/Tap1/Yrdc
HALLMARK_ADIPOGENESIS	HALLMARK_ADIPOGENESIS	200	0.180158	2.39295	0.00398589	0.00686391	0.00130053	3591	tags=32%, list=16%, signal=27%	Phyh/Uqcrq/Adcy6/Chchd10/Coq5/Sdhc/Scarb1/Ywhag/Retsat/Idh3a/Reep6/Cat/Sdhb/Esyt1/Aldoa/Ucp2/Nabp1/Prdx3/Jagn1/Cyc1/Abcb8/Aplp2/Elovl6/Por/Atp5po/Aldh2/Ndufab1/Ppp1r15b/Mgst3/Samm50/Hadh/Pfkl/Slc19a1/Uqcr10/Dhcr7/Slc5a6/Pemt/Dnajc15/Acly/Pfkfb3/Tkt/Uqcr11/Gpat4/Sowahc/Dhrs7/Nkiras1/Slc25a10/Ndufb7/Ndufs3/Cox8a/Cs/Mdh2/Rmdn3/Cox6a1/Itsn1/Ndufa5/Lipe/Uqcrc1/Apoe/Ddt/Nmt1/Sod1/Dhrs7b/Vegfb
HALLMARK_ESTROGEN_RESPONSE_EARLY	HALLMARK_ESTROGEN_RESPONSE_EARLY	200	0.168434	2.23722	0.00411657	0.00686391	0.00130053	1317	tags=16%, list=6%, signal=16%	Cd44/Ccnd1/Add3/Cish/Slc7a5/Anxa9/Slc1a4/Celsr1/Igfbp4/P2ry2/Rab31/Car12/Xbp1/Fkbp5/Tiam1/Arl3/Dynlt3/Bhlhe40/Stc2/Scarb1/Pmaip1/Fasn/Mybbp1a/Slc2a1/Ncor2/Slc19a2/Siah2/Slc16a1/Med13l/Fkbp4/Il6st/Rrp12/Myc
HALLMARK_P53_PATHWAY	HALLMARK_P53_PATHWAY	199	0.167954	2.2357	0.00412567	0.00686391	0.00130053	3589	tags=30%, list=16%, signal=26%	Trib3/Atf3/Slc3a2/Epha2/Rhbdf2/Ier3/Rxra/Traf4/Ddit3/Plxnb2/Tsc22d1/Retsat/Pidd1/Bax/Hint1/H2aj/Def6/Rps27l/Steap3/Ccnd2/Pom121/Slc19a2/Zfp36l1/Ccnd3/Tnfsf9/Elp1/Fam162a/Aen/Tgfb1/Zmat3/Rack1/Ier5/Ifi30/Rrp8/Hras/Lif/Cyfip2/Irag2/Jun/Rb1/Rpl18/Nupr1/Cd82/Jag2/Ninj1/Pcna/Ddb2/Polh/St14/Rad9a/Ddit4/Hmox1/Ppp1r15a/Iscu/Socs1/Irak1/Notch1/Prkab1/Tap1/Trp53
HALLMARK_GLYCOLYSIS	HALLMARK_GLYCOLYSIS	199	0.165705	2.20576	0.00421117	0.00686391	0.00130053	2690	tags=24%, list=12%, signal=21%	Cd44/Rragd/Pfkp/Cth/Ugp2/Mif/Ier3/Lhpp/Vegfa/Pgk1/Aldh9a1/Stc2/B3galt6/Sap30/Gclc/Sdhc/Pgam1/Txn1/Aldoa/Hspa5/Abcb6/Tpst1/Hax1/Fam162a/Ldha/Stmn1/Fkbp4/Pkm/Eno1/Got2/Ext1/Agrn/Ang/Galk1/Paxip1/Got1/Tpi1/Psmc4/Pam/Cln6/Cxcr4/Gfpt1/Slc25a10/Srd5a3/Hk2/Mdh2/Rbck1
HALLMARK_REACTIVE_OXYGEN_SPECIES_PATHWAY	HALLMARK_REACTIVE_OXYGEN_SPECIES_PATHWAY	48	0.266807	2.00691	0.00425563	0.00686391	0.00130053	1530	tags=29%, list=7%, signal=27%	Pfkp/Abcc1/Pdlim1/Gclc/Txnrd1/Prdx1/Cat/Txn1/Prdx6/Ftl1/Hhex/Scaf4/Ptpa/Gclm
HALLMARK_INFLAMMATORY_RESPONSE	HALLMARK_INFLAMMATORY_RESPONSE	201	0.148582	1.97873	0.00507032	0.00792238	0.00150108	1450	tags=16%, list=6%, signal=15%	Cd48/Sell/Rtp4/Ptgir/Lta/Gabbr1/Ffar2/Ly6e/P2ry2/Bst2/Slc7a1/Ccl5/Gna15/Slc28a2/Ccr7/Gch1/Il10ra/Irf7/Rgs1/Atp2a2/P2rx7/Ifitm1/Cxcl10/Pik3r5/Tnfsf9/Eif2ak2/Adrm1/Plaur/Myc/Slc28a2b/Ldlr/Klf6
HALLMARK_ESTROGEN_RESPONSE_LATE	HALLMARK_ESTROGEN_RESPONSE_LATE	206	-0.146823	-1.878	0.00703788	0.0106635	0.00202044	3180	tags=23%, list=14%, signal=20%	Cd9/Mocs2/Stil/Nrip1/Perp/Elovl5/Zfp36/Slc2a8/Aldh3a2/Llgl2/Abca3/Sfn/Farp1/Th/Dnajc1/Fos/Hspa4l/Cav1/Jak2/Sgk1/Ccn5/Slc26a2/Klf4/Xrcc3/Ptpn6/Aldh3b1/Plaat3/Flnb/Rbbp8/Id2/Aff1/Car2/Tspan13/Tob1/Prss23/Slc24a3/Myb/Emp2/Abhd2/Pdcd4/Tmprss3/Btg3/Cpe/Atp2b4/Foxc1/Large1/Cxcl12/Pgr
HALLMARK_TGF_BETA_SIGNALING	HALLMARK_TGF_BETA_SIGNALING	54	-0.281964	-2.12888	0.0110411	0.0162369	0.00307647	4211	tags=37%, list=19%, signal=30%	Bmp2/Bmpr2/Ctnnb1/Map3k7/Eng/Tgfbr1/Arid4b/Acvr1/Wwtr1/Smurf2/Fnta/Furin/Serpine1/Skil/Id2/Pmepa1/Tjp1/Thbs1/Smad7/Bmpr1a
HALLMARK_WNT_BETA_CATENIN_SIGNALING	HALLMARK_WNT_BETA_CATENIN_SIGNALING	42	0.257041	1.82478	0.0166751	0.0238216	0.00451357	7846	tags=60%, list=35%, signal=39%	Kat2a/Ncor2/Ccnd2/Tcf7/Myc/Nkd1/Axin1/Jag2/Axin2/Wnt5b/Jag1/Ptch1/Notch1/Trp53/Wnt1/Adam17/Ppard/Peg12/Psen2/Rbpj/Dkk4/Skp2/Lef1/Dvl2/Hdac2
HALLMARK_ANGIOGENESIS	HALLMARK_ANGIOGENESIS	36	-0.298224	-1.89616	0.0231397	0.0321384	0.00608939	727	tags=19%, list=3%, signal=19%	Itgav/App/Fstl1/Postn/Lpl/Nrp1/Spp1
HALLMARK_MITOTIC_SPINDLE	HALLMARK_MITOTIC_SPINDLE	198	-0.133706	-1.67832	0.0314197	0.042459	0.00804486	6031	tags=38%, list=27%, signal=28%	Synpo/Cenpf/Ect2/Kif4/Cdk5rap2/Cntrob/Fgd4/Alms1/Cdc42ep4/Wasf1/Apc/Rock1/Arhgap29/Cpap/Ophn1/Cdc42/Nedd9/Kif15/Rasal2/Wasf2/Dynll2/Arfip2/Dst/Mark4/Pdlim5/Katna1/Tubgcp3/Cntrl/Clip2/Septin9/Ranbp9/Bub1/Sass6/Akap13/Smc1a/Arhgap27/Cep57/Epb41/Kif2c/Arhgap4/Farp1/Pcm1/Cdc27/Cttn/Sptan1/Rabgap1/Cenpe/Myh10/Cdc42bpa/Cdc42ep1/Tubgcp5/Rictor/Rasa2/Fscn1/Nck1/Rasa1/Dlgap5/Kif22/Abi1/Flnb/Ccdc88a/Hook3/…
HALLMARK_FATTY_ACID_METABOLISM	HALLMARK_FATTY_ACID_METABOLISM	157	-0.149193	-1.73386	0.0330763	0.0435215	0.00824618	4745	tags=32%, list=21%, signal=26%	Aco2/Dld/Hmgcl/Mdh1/Pts/Bckdhb/Ptprg/Rap1gds1/Aadat/Acsl4/Aldh3a1/Hibch/Acox1/Aoc3/Elovl5/Auh/Hpgd/Aldh3a2/Gcdh/Blvra/Sucla2/Idi1/Hadhb/Mgll/Acaa2/Mlycd/Crat/Rdh11/Decr1/Cpt2/Me1/Pdhb/Ech1/Pdha1/Etfdh/Trp53inp2/Eno3/Car2/Cryz/Serinc1/Idh1/Nsdhl/Hsdl2/Acadl/Cpt1a/Cbr1/Hsd17b11/Eci2/Acot2/Ephx1/Maoa

## Sheet: Figure 4B
Figure 4B: Pax5CD72_vs_Pax5_DEGs
ID	Pax5 CD72 Avg (log2)	Pax5 Avg (log2)	Fold Change	P-val	FDR P-val	Gene Symbol	Description
10606178	11.78	5.18	96.86	9.44E-17	2.73E-12	Xist	inactive X specific transcripts
10608138	5.98	10.04	-16.73	6.78E-15	9.81E-11	Ddx3y	DEAD (Asp-Glu-Ala-Asp) box polypeptide 3, Y-linked
10490903	8.87	5.73	8.79	2.22E-14	1.77E-10	Car13	carbonic anhydrase 13
10539080	7.6	10.08	-5.56	2.45E-14	1.77E-10	St3gal5	ST3 beta-galactoside alpha-2,3-sialyltransferase 5
10567863	10.47	8.38	4.25	3.38E-14	1.77E-10	Cd19	CD19 antigen
10399588	8.74	5.21	11.56	3.80E-14	1.77E-10	Zfp125	zinc finger protein 125
10583179	5.94	9.5	-11.78	4.28E-14	1.77E-10	Pgr	progesterone receptor
10608001	5.32	9.5	-18.1	6.83E-14	2.26E-10	Eif2s3y	eukaryotic translation initiation factor 2, subunit 3, structural gene Y-linked
10485405	8.79	6.03	6.79	7.24E-14	2.26E-10	Cd44	CD44 antigen
10351691	9.67	5.59	16.9	7.81E-14	2.26E-10	Slamf6	SLAM family member 6
10487021	5.09	8.99	-14.98	1.75E-13	4.22E-10	Slc30a4	solute carrier family 30 (zinc transporter), member 4
10607972	5.71	9.4	-12.91	1.96E-13	4.37E-10	Kdm5d	lysine (K)-specific demethylase 5D
10443598	7.4	5.82	2.99	2.31E-13	4.78E-10	Dnah8	dynein, axonemal, heavy chain 8
10583195	4.78	7.75	-7.85	2.48E-13	4.79E-10	Gm16485	predicted gene 16485 [Source:MGI Symbol;Acc:MGI:3642771]
10486041	5.83	7.81	-3.93	3.24E-13	5.85E-10	Meis2	Meis homeobox 2
10401673	6.41	10.59	-18.13	3.73E-13	6.36E-10	Tgfb3	transforming growth factor, beta 3
10527940	5.88	7.8	-3.79	9.48E-13	1.52E-09	Cdk14	cyclin-dependent kinase 14
10463911	8.92	7.55	2.59	1.27E-12	1.94E-09	Add3	adducin 3 (gamma)
10539850	6.21	9.17	-7.74	1.43E-12	2.07E-09	Hmces	5-hydroxymethylcytosine (hmC) binding, ES cell specific
10439321	4.98	7.31	-5.04	2.07E-12	2.86E-09	Slc15a2	solute carrier family 15 (H+/peptide transporter), member 2
10578069	8.1	5.14	7.78	2.19E-12	2.88E-09	Gtpbp10	GTP-binding protein 10 (putative)
10544660	6.45	8.62	-4.5	2.47E-12	2.98E-09	Osbpl3	oxysterol binding protein-like 3
10546631	6.27	9.14	-7.31	2.50E-12	2.98E-09	Frmd4b	FERM domain containing 4B
10394819	5.68	7.44	-3.38	2.57E-12	2.98E-09	Gm40847	predicted gene, 40847
10580033	5.58	8.62	-8.23	5.35E-12	5.96E-09	Adgre5; Mir1668	adhesion G protein-coupled receptor E5; microRNA 1668
10542896	6.04	8.16	-4.37	6.64E-12	7.12E-09	Bicd1	bicaudal D homolog 1 (Drosophila)
10527970	8.15	5.4	6.69	7.91E-12	7.63E-09	Gtpbp10	GTP-binding protein 10 (putative)
10608107	5.02	9.36	-20.19	8.95E-12	8.10E-09	Uty	ubiquitously transcribed tetratricopeptide repeat gene, Y chromosome
10554900	8.08	6.26	3.51	8.96E-12	8.10E-09	Dlg2	discs, large homolog 2 (Drosophila)
10536917	7.54	10.21	-6.37	1.22E-11	1.07E-08	Smo	smoothened, frizzled class receptor
10399710	7.92	6.36	2.95	1.48E-11	1.21E-08	Rsad2	radical S-adenosyl methionine domain containing 2
10463632	9.19	7.29	3.74	1.48E-11	1.21E-08	Tmem180	transmembrane protein 180
10584941	7.54	8.86	-2.5	1.50E-11	1.21E-08	Bace1	beta-site APP cleaving enzyme 1
10390032	8.6	6.69	3.77	1.61E-11	1.26E-08	Acsf2	acyl-CoA synthetase family member 2
10427035	7.76	9.68	-3.79	1.73E-11	1.31E-08	Nr4a1	nuclear receptor subfamily 4, group A, member 1
10599435	6.53	8.57	-4.12	1.78E-11	1.31E-08	Ocrl	oculocerebrorenal syndrome of Lowe
10508936	8.04	6.57	2.76	1.81E-11	1.31E-08	Ubxn11	UBX domain protein 11
10549361	6.86	8.57	-3.28	1.87E-11	1.32E-08	Tm7sf3	transmembrane 7 superfamily member 3
10400304	5.74	6.96	-2.33	2.43E-11	1.67E-08	Egln3	egl-9 family hypoxia-inducible factor 3
10361055	6.21	8.45	-4.72	3.18E-11	2.14E-08	Vash2	vasohibin 2
10472501	7.37	8.96	-3.01	3.94E-11	2.59E-08	Cers6	ceramide synthase 6
10345807	6.59	10.25	-12.63	4.35E-11	2.80E-08	Il18r1	interleukin 18 receptor 1
10418927	5.09	8.15	-8.32	4.53E-11	2.85E-08	Bmpr1a	bone morphogenetic protein receptor, type 1A
10514590	9.3	8.17	2.18	5.77E-11	3.48E-08	Dock7	dedicator of cytokinesis 7
10360920	6.14	7.6	-2.76	6.12E-11	3.62E-08	Tgfb2	transforming growth factor, beta 2
10353549	4.72	6.41	-3.21	6.50E-11	3.76E-08	Fam135a	family with sequence similarity 135, member A
10603881	5.43	8.17	-6.68	6.78E-11	3.85E-08	Zfp182	zinc finger protein 182
10492426	8.8	6.9	3.74	7.04E-11	3.92E-08	Gm5540	predicted pseudogene 5540 [Source:MGI Symbol;Acc:MGI:3644824]
10475544	6.69	8.89	-4.58	7.18E-11	3.92E-08	Sema6d	sema domain, transmembrane domain (TM), and cytoplasmic domain, (semaphorin) 6D
10542120	10.03	7.92	4.33	1.38E-10	7.32E-08	Clec2i	C-type lectin domain family 2, member i
10383206	8.51	7.23	2.43	1.39E-10	7.32E-08	Rnf213	ring finger protein 213
10351867	7.75	9.5	-3.37	1.46E-10	7.55E-08	Aim2	absent in melanoma 2
10485624	8.96	6.27	6.45	1.64E-10	8.35E-08	Prrg4	proline rich Gla (G-carboxyglutamic acid) 4 (transmembrane)
10360173	9.06	6.3	6.77	1.85E-10	9.07E-08	Slamf7	SLAM family member 7
10416655	8.05	6.01	4.14	1.85E-10	9.07E-08	Kbtbd6	kelch repeat and BTB (POZ) domain containing 6
10542757	7.64	9.46	-3.54	2.08E-10	9.87E-08	Stk38l	serine/threonine kinase 38 like
10487011	5.89	7.69	-3.5	2.19E-10	1.02E-07	Gatm	glycine amidinotransferase (L-arginine:glycine amidinotransferase)
10547056	7.78	8.89	-2.15	2.46E-10	1.13E-07	Tmem40	transmembrane protein 40
10456745	8.45	10.04	-3	2.80E-10	1.25E-07	Smad7	SMAD family member 7
10361091	8.09	7.08	2.01	2.83E-10	1.25E-07	Atf3	activating transcription factor 3
10481857	6.73	8.15	-2.67	2.90E-10	1.25E-07	Pbx3	pre B cell leukemia homeobox 3
10376513	5.64	7.43	-3.45	2.95E-10	1.25E-07	Nlrp3	NLR family, pyrin domain containing 3
10462442	7.11	8.32	-2.31	3.06E-10	1.28E-07	Il33	interleukin 33
10513145	6.6	7.98	-2.59	3.54E-10	1.42E-07	Ptpn3	protein tyrosine phosphatase, non-receptor type 3
10462005	6.66	7.98	-2.49	3.63E-10	1.44E-07	Tmem2	transmembrane protein 2
10390640	6.69	8.23	-2.91	3.81E-10	1.49E-07	Ikzf3	IKAROS family zinc finger 3
10383214	8.91	7.78	2.19	3.85E-10	1.49E-07	Rnf213	ring finger protein 213
10538459	8.62	6.72	3.75	4.72E-10	1.78E-07	Aqp1	aquaporin 1
10491182	5.81	7.13	-2.51	5.41E-10	2.00E-07	Eif5a2	eukaryotic translation initiation factor 5A2
10435743	4.71	5.76	-2.08	5.46E-10	2.00E-07	Gm8609	predicted gene 8609 [Source:MGI Symbol;Acc:MGI:3648173]
10425321	10.66	9.29	2.59	6.00E-10	2.12E-07	Apobec3	apolipoprotein B mRNA editing enzyme, catalytic polypeptide 3
10488378	8.59	6.92	3.17	6.01E-10	2.12E-07	Thbd	thrombomodulin
10474836	9.32	8.3	2.02	6.14E-10	2.14E-07	Ivd	isovaleryl coenzyme A dehydrogenase
10456005	8.82	6.63	4.55	7.10E-10	2.44E-07	Cd74	CD74 antigen (invariant polypeptide of major histocompatibility complex, class II antigen-associated)
10399478	5.64	6.65	-2.02	8.06E-10	2.74E-07	Lpin1	lipin 1
10529957	6.33	8.01	-3.19	8.54E-10	2.87E-07	Adgra3	adhesion G protein-coupled receptor A3
10457250	8.26	6.89	2.57	8.65E-10	2.88E-07	Arhgap12	Rho GTPase activating protein 12
10573939	8.29	6.53	3.41	1.02E-09	3.37E-07	Lpcat2	lysophosphatidylcholine acyltransferase 2
10517173	8.94	7.93	2.02	1.07E-09	3.48E-07	Cep85	centrosomal protein 85
10564539	4.65	6	-2.54	1.19E-09	3.84E-07	Mctp2	multiple C2 domains, transmembrane 2
10513141	6.04	7.49	-2.74	1.22E-09	3.88E-07	Ptpn3	protein tyrosine phosphatase, non-receptor type 3
10455108	5.81	8.86	-8.24	1.28E-09	3.99E-07	Pcdhb16	protocadherin beta 16
10359034	7.09	9.09	-4	1.28E-09	3.99E-07	Qsox1	quiescin Q6 sulfhydryl oxidase 1
10416653	7.73	6.66	2.1	1.35E-09	4.16E-07	Kbtbd7	kelch repeat and BTB (POZ) domain containing 7
10379489	6.86	8.17	-2.48	1.40E-09	4.27E-07	Tmem98	transmembrane protein 98
10427461	8.27	9.6	-2.51	1.43E-09	4.28E-07	Ptger4	prostaglandin E receptor 4 (subtype EP4)
10513162	7.18	8.42	-2.36	1.63E-09	4.82E-07	Ptpn3	protein tyrosine phosphatase, non-receptor type 3
10453178	5.48	6.93	-2.73	1.78E-09	5.21E-07	Map4k3	mitogen-activated protein kinase kinase kinase kinase 3
10420216	7.79	6.75	2.06	2.18E-09	6.32E-07	Sdr39u1	short chain dehydrogenase/reductase family 39U, member 1
10466779	6.54	8.63	-4.24	2.51E-09	7.13E-07	Pip5k1b	phosphatidylinositol-4-phosphate 5-kinase, type 1 beta
10383208	7.33	6.26	2.1	2.67E-09	7.51E-07	Rnf213	ring finger protein 213
10579744	5.68	7.14	-2.76	2.76E-09	7.68E-07	Large	like-glycosyltransferase
10576639	7.12	9.12	-3.98	2.93E-09	8.09E-07	Nrp1	neuropilin 1
10538082	6.67	7.86	-2.28	2.96E-09	8.09E-07	Atp6v0e2	ATPase, H+ transporting, lysosomal V0 subunit E2
10584615	7.6	6.59	2.01	3.00E-09	8.12E-07	Pvrl1	poliovirus receptor-related 1
10468898	8.07	9.89	-3.54	3.06E-09	8.21E-07	Lax1	lymphocyte transmembrane adaptor 1
10365537	5.12	6.51	-2.63	3.18E-09	8.39E-07	1700113H08Rik	RIKEN cDNA 1700113H08 gene
10356866	6.71	7.74	-2.05	3.22E-09	8.41E-07	Pdcd1	programmed cell death 1
10448925	7.32	8.78	-2.74	3.33E-09	8.61E-07	Cacna1h	calcium channel, voltage-dependent, T type, alpha 1H subunit
10571344	5.93	7.16	-2.34	3.38E-09	8.61E-07	D8Ertd82e	DNA segment, Chr 8, ERATO Doi 82, expressed
10590631	6.39	10.3	-15.07	3.39E-09	8.61E-07	Ccr2	chemokine (C-C motif) receptor 2
10602716	8.07	6.74	2.51	4.04E-09	1.01E-06	Ubqln2	ubiquilin 2
10422321	6.56	7.84	-2.43	4.13E-09	1.01E-06	Dzip1	DAZ interacting protein 1
10592106	6.16	7.71	-2.94	4.17E-09	1.02E-06	Tirap	toll-interleukin 1 receptor (TIR) domain-containing adaptor protein
10399666	7.67	8.96	-2.44	4.48E-09	1.07E-06	9030624G23Rik; Gm38538	RIKEN cDNA 9030624G23 gene; predicted gene, 38538
10412701	6.23	7.57	-2.53	5.65E-09	1.34E-06	3830406C13Rik	RIKEN cDNA 3830406C13 gene
10401244	7.45	8.84	-2.62	5.71E-09	1.34E-06	Actn1	actinin, alpha 1
10347036	5.87	6.91	-2.05	5.78E-09	1.35E-06	Map2	microtubule-associated protein 2
10569646	9.79	7.98	3.52	5.82E-09	1.35E-06	Ccnd1	cyclin D1
10512470	7.52	10.24	-6.57	6.45E-09	1.46E-06	Cd72	CD72 antigen
10544133	8.58	7.22	2.57	6.83E-09	1.52E-06	Parp12	poly (ADP-ribose) polymerase family, member 12
10446739	6.14	7.23	-2.14	7.25E-09	1.60E-06	Clip4	CAP-GLY domain containing linker protein family, member 4
10518335	9.74	10.88	-2.2	7.36E-09	1.61E-06	Gm13247; Gm30910; Gt(pU21)140Imeg	predicted gene 13247; predicted gene, 30910; gene trap 140, Institute of Molecular Embryology and Genetics
10550394	8.36	7.05	2.48	8.04E-09	1.75E-06	Ptgir	prostaglandin I receptor (IP)
10587503	7.94	6.46	2.8	8.24E-09	1.77E-06	Sh3bgrl2	SH3 domain binding glutamic acid-rich protein like 2
10370552	6.98	8.43	-2.72	8.28E-09	1.77E-06	Plpp2	phospholipid phosphatase 2
10503835	9.27	7.74	2.9	8.43E-09	1.79E-06	Rragd	Ras-related GTP binding D
10411595	6.31	7.38	-2.1	8.74E-09	1.85E-06	Naip2	NLR family, apoptosis inhibitory protein 2
10455112	5.12	7.71	-6.02	9.44E-09	1.96E-06	Pcdhb17	protocadherin beta 17
10517488	6.88	7.93	-2.07	9.48E-09	1.96E-06	Ephb2	Eph receptor B2
10548069	7.1	5.85	2.39	1.10E-08	2.21E-06	Dyrk4	dual-specificity tyrosine-(Y)-phosphorylation regulated kinase 4
10413434	5.15	7.4	-4.76	1.23E-08	2.40E-06	Fam208a	family with sequence similarity 208, member A
10538394	6.67	7.8	-2.19	1.34E-08	2.57E-06	Plekha8	pleckstrin homology domain containing, family A (phosphoinositide binding specific) member 8
10402268	9.64	10.93	-2.46	1.40E-08	2.67E-06	Lgmn	legumain
10513160	5.99	7.84	-3.61	1.43E-08	2.70E-06	Ptpn3	protein tyrosine phosphatase, non-receptor type 3
10425333	9.17	7.82	2.55	1.44E-08	2.70E-06	Apobec3	apolipoprotein B mRNA editing enzyme, catalytic polypeptide 3
10538924	9.53	8.01	2.87	1.63E-08	2.98E-06	Igkv2-109	immunoglobulin kappa variable 2-109
10515986	8.62	7.53	2.13	1.72E-08	3.11E-06	Zfp69	zinc finger protein 69
10571353	6.64	7.69	-2.07	2.02E-08	3.61E-06	6430573F11Rik	RIKEN cDNA 6430573F11 gene
10351880	7.52	6.07	2.74	2.04E-08	3.62E-06	Pydc3	pyrin domain containing 3
10603208	8.32	9.93	-3.05	2.46E-08	4.25E-06	Mid1	midline 1
10489107	8.01	9.38	-2.58	2.46E-08	4.25E-06	Samhd1	SAM domain and HD domain, 1
10510215	7.49	8.54	-2.07	2.46E-08	4.25E-06	Gm13139	predicted gene 13139
10455118	5.96	8.2	-4.73	2.67E-08	4.54E-06	Pcdhb18	protocadherin beta 18
10483110	8	6.71	2.45	2.86E-08	4.77E-06	Ifih1	interferon induced with helicase C domain 1
10442219	7.77	9.74	-3.91	2.87E-08	4.77E-06	Zfp52	zinc finger protein 52
10595831	6.64	7.78	-2.2	2.91E-08	4.77E-06	Zbtb38; E030011O05Rik	zinc finger and BTB domain containing 38; RIKEN cDNA E030011O05 gene
10351658	9.02	6.37	6.28	2.91E-08	4.77E-06	Cd48	CD48 antigen
10513158	5.42	7.12	-3.27	2.93E-08	4.77E-06	Ptpn3	protein tyrosine phosphatase, non-receptor type 3
10513156	6.79	7.97	-2.26	2.95E-08	4.77E-06	Ptpn3	protein tyrosine phosphatase, non-receptor type 3
10442904	8.54	7.48	2.09	3.14E-08	5.01E-06	Jmjd8	jumonji domain containing 8
10449971	5.3	6.51	-2.31	3.16E-08	5.01E-06	Zfp763	zinc finger protein 763
10601416	6.42	8.22	-3.49	3.17E-08	5.01E-06	P2ry10	purinergic receptor P2Y, G-protein coupled 10
10502791	7.66	6.55	2.16	3.29E-08	5.15E-06	Ifi44	interferon-induced protein 44
10383200	8.16	7.05	2.16	3.65E-08	5.62E-06	Rnf213	ring finger protein 213
10360367	6.22	4.74	2.79	3.87E-08	5.89E-06	LOC102639543; Gm4955	pyrin domain-containing protein 3-like; predicted gene 4955 [Source:MGI Symbol;Acc:MGI:3646410]
10383168	8.97	7.8	2.25	3.93E-08	5.93E-06	Rnf213	ring finger protein 213
10554926	6.08	4.65	2.69	4.06E-08	6.09E-06	Ccdc90b	coiled-coil domain containing 90B
10565634	7.46	8.59	-2.19	4.11E-08	6.14E-06	Myo7a	myosin VIIA
10367746	8.68	7.51	2.25	4.38E-08	6.40E-06	Sash1	SAM and SH3 domain containing 1
10406254	7.77	8.77	-2	4.40E-08	6.40E-06	Ell2	elongation factor RNA polymerase II 2
10359689	10.25	8.3	3.85	4.68E-08	6.71E-06	Atp1b1	ATPase, Na+/K+ transporting, beta 1 polypeptide
10455128	5.9	7.72	-3.55	5.28E-08	7.44E-06	Pcdhb20	protocadherin beta 20
10517587	8.78	7.32	2.75	6.09E-08	8.32E-06	Alpl	alkaline phosphatase, liver/bone/kidney
10389617	7.37	8.54	-2.25	6.31E-08	8.52E-06	Ppm1e	protein phosphatase 1E (PP2C domain containing)
10418729	8.47	9.82	-2.56	6.33E-08	8.52E-06	Colq; Hacl1	collagen-like tail subunit (single strand of homotrimer) of asymmetric acetylcholinesterase; 2-hydroxyacyl-CoA lyase 1
10531581	7.63	6.54	2.14	6.82E-08	8.90E-06	Gm34285	predicted gene, 34285
10516393	5.48	6.88	-2.65	7.02E-08	9.11E-06	Ago4	argonaute RISC catalytic subunit 4
10383202	9.38	7.89	2.82	7.47E-08	9.61E-06	Rnf213	ring finger protein 213
10510167	9.75	10.98	-2.34	7.63E-08	9.78E-06	Gm8935; Gm21411	predicted pseudogene 8935; predicted gene, 21411
10506298	7.39	8.58	-2.28	7.75E-08	9.88E-06	Leprot	leptin receptor overlapping transcript
10414953	7.52	10.06	-5.82	8.15E-08	1.03E-05	A630038E17Rik; Trav15-1-dv6-1	RIKEN cDNA A630038E17 gene; T cell receptor alpha variable 15-1-DV6-1
10462623	6.4	5.03	2.59	1.00E-07	1.22E-05	Ifit1	interferon-induced protein with tetratricopeptide repeats 1
10595371	6.1	7.88	-3.44	1.04E-07	1.24E-05	Hmgn3	high mobility group nucleosomal binding domain 3
10518346	9.77	10.83	-2.09	1.05E-07	1.24E-05	Gm13251; Gt(pU21)140Imeg	predicted gene 13251; gene trap 140, Institute of Molecular Embryology and Genetics
10490826	6.12	7.39	-2.4	1.08E-07	1.28E-05	Zbtb10	zinc finger and BTB domain containing 10
10390535	7.52	9.36	-3.58	1.09E-07	1.28E-05	Arl5c	ADP-ribosylation factor-like 5C
10429128	8.84	9.85	-2.02	1.14E-07	1.33E-05	Sla	src-like adaptor
10394786	7.27	8.45	-2.26	1.18E-07	1.36E-05	Gm9222	predicted gene 9222
10394783	7.27	8.45	-2.26	1.18E-07	1.36E-05	Gm9222	predicted gene 9222
10490854	9.45	10.61	-2.23	1.20E-07	1.37E-05	Gm8935	predicted pseudogene 8935 [Source:MGI Symbol;Acc:MGI:3643401]
10510178	8.61	9.68	-2.1	1.26E-07	1.42E-05	Gm13051; Gm13152; 2610036A22Rik	predicted gene 13051; predicted gene 13152; RIKEN cDNA 2610036A22 gene
10371271	8.58	7.27	2.47	1.28E-07	1.44E-05	Zfp781	zinc finger protein 781
10521667	9.37	7.3	4.19	1.33E-07	1.48E-05	Bst1	bone marrow stromal cell antigen 1
10514510	7.22	8.31	-2.14	1.38E-07	1.51E-05	Cyp2j6	cytochrome P450, family 2, subfamily j, polypeptide 6
10370544	6.63	9.61	-7.9	1.40E-07	1.52E-05	2610008E11Rik	RIKEN cDNA 2610008E11 gene
10573451	8.16	6.99	2.25	1.59E-07	1.68E-05	Syce2	synaptonemal complex central element protein 2
10455123	4.92	6.92	-3.99	1.67E-07	1.70E-05	Pcdhb19	protocadherin beta 19
10388194	7.04	8.36	-2.5	1.75E-07	1.75E-05	Spns2	spinster homolog 2
10359161	7.4	8.66	-2.39	1.92E-07	1.89E-05	Soat1	sterol O-acyltransferase 1
10383204	8.88	7.44	2.72	2.29E-07	2.16E-05	Rnf213	ring finger protein 213
10423333	8.69	9.89	-2.31	2.39E-07	2.22E-05	Fam134b	family with sequence similarity 134, member B
10478219	9.76	8.15	3.05	2.55E-07	2.32E-05	Plcg1	phospholipase C, gamma 1
10513166	6.68	8.42	-3.34	2.62E-07	2.37E-05	Ptpn3	protein tyrosine phosphatase, non-receptor type 3
10495416	7.82	8.82	-2	2.91E-07	2.58E-05	Vav3	vav 3 oncogene
10501456	9.17	10.22	-2.08	3.19E-07	2.76E-05	Fam102b	family with sequence similarity 102, member B
10345824	9.34	10.93	-3.02	3.36E-07	2.88E-05	Il18rap	interleukin 18 receptor accessory protein
10412126	5.78	7.56	-3.43	3.44E-07	2.93E-05	Il31ra	interleukin 31 receptor A
10351679	8.88	6.69	4.55	3.67E-07	3.08E-05	Cd84	CD84 antigen
10389738	9.24	8.22	2.04	3.81E-07	3.18E-05	Dgke	diacylglycerol kinase, epsilon
10394798	5.8	7.09	-2.43	3.82E-07	3.19E-05	LOC102632102	zinc finger protein 69-like
10532896	6.68	5.23	2.75	4.34E-07	3.56E-05	2610524H06Rik	RIKEN cDNA 2610524H06 gene
10442224	6.76	7.98	-2.33	4.63E-07	3.77E-05	Zfp948	zinc finger protein 948
10430645	7.72	6.52	2.31	4.76E-07	3.84E-05	D730005E14Rik	RIKEN cDNA D730005E14 gene
10365286	8.1	7.09	2.01	4.92E-07	3.94E-05	Eid3	EP300 interacting inhibitor of differentiation 3
10544538	7.79	6.61	2.26	5.30E-07	4.20E-05	Pdia4	protein disulfide isomerase associated 4
10383198	8.86	7.75	2.15	5.41E-07	4.28E-05	Rnf213	ring finger protein 213
10411611	5.78	6.8	-2.03	5.93E-07	4.64E-05	Naip5	NLR family, apoptosis inhibitory protein 5
10598013	5.68	7.62	-3.83	5.99E-07	4.65E-05	Ccr5	chemokine (C-C motif) receptor 5
10590635	5.68	7.62	-3.83	5.99E-07	4.65E-05	Ccr5	chemokine (C-C motif) receptor 5
10360145	5.68	4.3	2.6	6.05E-07	4.68E-05	Gm24871; B930036N10Rik	predicted gene, 24871 [Source:MGI Symbol;Acc:MGI:5454648]; RIKEN cDNA B930036N10 gene [Source:MGI Symbol;Acc:MGI:3702496]
10513154	7.06	8.1	-2.05	6.18E-07	4.75E-05	Ptpn3	protein tyrosine phosphatase, non-receptor type 3
10383192	8.02	7.01	2.01	6.43E-07	4.91E-05	Rnf213	ring finger protein 213
10605437	5.87	7.35	-2.78	6.54E-07	4.97E-05	Pls3	plastin 3 (T-isoform)
10502335	8.46	6.61	3.62	8.38E-07	6.19E-05	Bank1	B cell scaffold protein with ankyrin repeats 1
10433114	7.65	8.67	-2.03	9.14E-07	6.68E-05	Itga5	integrin alpha 5 (fibronectin receptor alpha)
10421932	8.19	6.41	3.43	1.11E-06	7.64E-05	Pcdh9	protocadherin 9
10507500	8.86	7.36	2.83	1.12E-06	7.69E-05	Slc6a9	solute carrier family 6 (neurotransmitter transporter, glycine), member 9
10421924	7.76	6.2	2.95	1.18E-06	8.06E-05	Pcdh9	protocadherin 9
10500982	8.7	7.53	2.25	1.28E-06	8.62E-05	I830077J02Rik	RIKEN cDNA I830077J02 gene
10572724	4.29	6.93	-6.25	1.39E-06	9.14E-05	Zfp709	zinc finger protein 709
10345752	6.68	7.92	-2.36	1.44E-06	9.35E-05	Il1r2	interleukin 1 receptor, type II
10546184	10.16	8.44	3.3	1.47E-06	9.53E-05	Plxna1	plexin A1
10405179	7.11	6.03	2.12	1.55E-06	9.96E-05	S1pr3	sphingosine-1-phosphate receptor 3
10561055	8.41	7.25	2.24	1.62E-06	0.0001	Ceacam2	carcinoembryonic antigen-related cell adhesion molecule 2
10488608	9.01	8	2.02	1.66E-06	0.0001	Trib3	tribbles homolog 3 (Drosophila)
10435789	7.16	8.32	-2.23	1.66E-06	0.0001	Zbtb20	zinc finger and BTB domain containing 20
10434778	7.37	6.05	2.49	1.79E-06	0.0001	Rtp4	receptor transporter protein 4
10494821	8.83	10.86	-4.08	1.95E-06	0.0001	Tspan2	tetraspanin 2
10530380	5.5	6.7	-2.31	1.96E-06	0.0001	Gnpda2	glucosamine-6-phosphate deaminase 2
10372324	7.28	8.47	-2.27	1.99E-06	0.0001	Syt1	synaptotagmin I
10491825	7.1	8.14	-2.06	2.06E-06	0.0001	3110057O12Rik	RIKEN cDNA 3110057O12 gene
10443749	7.25	8.28	-2.04	2.15E-06	0.0001	Ubash3a	ubiquitin associated and SH3 domain containing, A
10562905	9.16	8.12	2.06	2.29E-06	0.0001	Atf5	activating transcription factor 5
10371356	7.15	8.31	-2.25	2.72E-06	0.0002	Appl2	adaptor protein, phosphotyrosine interaction, PH domain and leucine zipper containing 2
10587655	7.73	8.96	-2.33	2.78E-06	0.0002	Zfp949	zinc finger protein 949
10523717	6.9	9.18	-4.85	3.18E-06	0.0002	Spp1	secreted phosphoprotein 1
10404422	6.64	7.88	-2.36	3.21E-06	0.0002	Serpinb6b	serine (or cysteine) peptidase inhibitor, clade B, member 6b
10358434	8.79	7.14	3.14	3.36E-06	0.0002	Pla2g4a	phospholipase A2, group IVA (cytosolic, calcium-dependent)
10471154	10.06	8.94	2.17	3.77E-06	0.0002	Ass1	argininosuccinate synthetase 1
10351026	11.63	10.6	2.04	3.81E-06	0.0002	Gas5	growth arrest specific 5
10363541	10.08	8.96	2.18	3.90E-06	0.0002	Gm5424; Ass1	argininosuccinate synthase pseudogene; argininosuccinate synthetase 1
10486396	7.73	8.82	-2.12	4.10E-06	0.0002	Ehd4	EH-domain containing 4
10514221	7.76	8.77	-2.01	4.88E-06	0.0003	Plin2	perilipin 2
10491091	6.41	7.5	-2.13	5.07E-06	0.0003	Tnfsf10	tumor necrosis factor (ligand) superfamily, member 10
10435769	7.03	8.42	-2.62	6.07E-06	0.0003	Zbtb20	zinc finger and BTB domain containing 20
10450930	6.42	7.88	-2.76	6.09E-06	0.0003	Crisp1	cysteine-rich secretory protein 1
10360377	7.79	6.75	2.05	6.75E-06	0.0003	AI607873	expressed sequence AI607873
10533198	8.59	7.23	2.56	6.83E-06	0.0003	Oas2	2-5 oligoadenylate synthetase 2
10360373	7.33	5.99	2.52	7.13E-06	0.0003	Pydc4	pyrin domain containing 4
10514779	6.39	8.07	-3.21	7.64E-06	0.0004	Prkaa2	protein kinase, AMP-activated, alpha 2 catalytic subunit
10360666	8.93	10.06	-2.18	7.89E-06	0.0004	6330403A02Rik	RIKEN cDNA 6330403A02 gene
10478973	6.72	7.81	-2.13	7.91E-06	0.0004	Cass4	Cas scaffolding protein family member 4
10400143	8.55	7.48	2.09	8.38E-06	0.0004	Stxbp6	syntaxin binding protein 6 (amisyn)
10590031	7.79	9.24	-2.72	8.93E-06	0.0004	Itga9	integrin alpha 9
10598771	5.59	7.36	-3.41	1.01E-05	0.0004	Maoa	monoamine oxidase A
10352178	5.27	6.39	-2.18	1.01E-05	0.0004	Sccpdh	saccharopine dehydrogenase (putative)
10604743	9.61	10.88	-2.41	1.20E-05	0.0005	Snord61	small nucleolar RNA, C/D box 61
10505996	7.67	6.63	2.06	1.46E-05	0.0006	Fggy	FGGY carbohydrate kinase domain containing
10360664	8.1	9.55	-2.75	1.56E-05	0.0006	6330403A02Rik	RIKEN cDNA 6330403A02 gene
10459288	7.32	6.24	2.11	1.72E-05	0.0006	Adrb2	adrenergic receptor, beta 2
10420758	9.63	10.99	-2.56	1.83E-05	0.0007	Blk	B lymphoid kinase
10419465	8.66	7.03	3.08	1.88E-05	0.0007	Ccnb1ip1	cyclin B1 interacting protein 1
10445251	7.24	6.2	2.05	2.17E-05	0.0008	Adgrf1	adhesion G protein-coupled receptor F1
10583669	8.03	9.58	-2.94	2.25E-05	0.0008	AB124611	cDNA sequence AB124611
10361807	9.33	10.39	-2.09	2.26E-05	0.0008	Hivep2	human immunodeficiency virus type I enhancer binding protein 2
10348194	6.05	7.22	-2.26	2.44E-05	0.0009	Efhd1	EF hand domain containing 1
10566366	7.85	6.39	2.75	2.58E-05	0.0009	Trim30d	tripartite motif-containing 30D
10451763	10.04	9.01	2.04	3.58E-05	0.0012	Satb1	special AT-rich sequence binding protein 1
10438103	7.87	6.67	2.29	4.09E-05	0.0013	Ccdc116	coiled-coil domain containing 116
10599222	8.92	9.93	-2.01	4.46E-05	0.0014	Ube2a	ubiquitin-conjugating enzyme E2A
10510129	8.77	10.06	-2.45	4.50E-05	0.0014	Dhrs3	dehydrogenase/reductase (SDR family) member 3
10404132	7.98	9.6	-3.08	4.55E-05	0.0014	Cmah	cytidine monophospho-N-acetylneuraminic acid hydroxylase
10522051	8.22	7.19	2.05	8.12E-05	0.0023	Klf3	Kruppel-like factor 3 (basic)
10455135	5.7	7.02	-2.49	0.0001	0.003	Pcdhb21	protocadherin beta 21
10572432	9.45	8.39	2.08	0.0001	0.003	Isyna1	myo-inositol 1-phosphate synthase A1
10596190	9.93	8.88	2.07	0.0001	0.003	Bfsp2	beaded filament structural protein 2, phakinin
10395908	8.47	7.25	2.33	0.0001	0.0036	Gm22973	predicted gene, 22973 [Source:MGI Symbol;Acc:MGI:5452750]
10406334	7.7	9.5	-3.49	0.0001	0.0036	Mctp1	multiple C2 domains, transmembrane 1
10466800	6.43	8.17	-3.34	0.0002	0.0039	Pgm5	phosphoglucomutase 5
10435057	8.17	9.25	-2.12	0.0002	0.0049	Pcyt1a	phosphate cytidylyltransferase 1, choline, alpha isoform
10377429	7.1	8.45	-2.54	0.0004	0.0074	Snord118	small nucleolar RNA, C/D box 118
10399428	7.1	8.45	-2.54	0.0004	0.0074	Gm24208	predicted gene, 24208
10588577	8.69	7.42	2.41	0.0004	0.0081	Cish	cytokine inducible SH2-containing protein
10463123	8.45	10.58	-4.37	0.0004	0.0082	Dntt	deoxynucleotidyltransferase, terminal
10539933	9.69	8.49	2.3	0.0004	0.0083	Txnrd3	thioredoxin reductase 3
10429588	7.24	8.31	-2.09	0.0004	0.0083	9030619P08Rik	lymphocyte antigen 6 complex pseudogene
10360370	5.58	8.6	-8.11	0.0004	0.0087	BC094916	cDNA sequence BC094916
10394593	8.31	6.8	2.84	0.0004	0.0088	Fam49a	family with sequence similarity 49, member A
10406982	7.43	8.57	-2.2	0.0005	0.0097	Adamts6	a disintegrin-like and metallopeptidase (reprolysin type) with thrombospondin type 1 motif, 6
10603551	8.69	10.23	-2.91	0.0005	0.0098	Cybb	cytochrome b-245, beta polypeptide
10529375	9.43	10.82	-2.63	0.0006	0.0105	Mxd4	Max dimerization protein 4
10493820	8.2	6.98	2.32	0.0008	0.0143	S100a6	S100 calcium binding protein A6 (calcyclin)
10357488	4.82	5.96	-2.2	0.0013	0.0204	Cd55; Cd55b	CD55 molecule, decay accelerating factor for complement; CD55 molecule, decay accelerating factor for complement B
10416340	11.27	10.13	2.2	0.0014	0.0212	Gfra2	glial cell line derived neurotrophic factor family receptor alpha 2
10569017	9.75	8.47	2.43	0.0015	0.0222	Ifitm3	interferon induced transmembrane protein 3
10541075	6.59	8.22	-3.1	0.0027	0.0343	Cxcl12	chemokine (C-X-C motif) ligand 12
10444284	8.86	9.96	-2.15	0.0029	0.0357	H2-Ob; Gm20506	histocompatibility 2, O region beta locus; predicted gene 20506
10461721	8.36	9.39	-2.04	0.0038	0.0431	Mpeg1	macrophage expressed gene 1
10582275	11.43	10.39	2.06	0.0042	0.0467	Slc7a5; Gm42049	solute carrier family 7 (cationic amino acid transporter, y+ system), member 5; predicted gene, 42049
10513320	9.19	10.25	-2.08	0.0053	0.0556	Ptgr1	prostaglandin reductase 1
10475643	6.49	7.99	-2.82	0.0085	0.0763	Fgf7	fibroblast growth factor 7
10386058	8.1	9.73	-3.11	0.0089	0.0786	Sparc	secreted acidic cysteine rich glycoprotein
10351197	11.13	9.57	2.94	0.0099	0.0837	Sell	selectin, lymphocyte
10600169	8	9.71	-3.28	0.0103	0.0862	Bgn	biglycan
10356880	9.02	10.06	-2.07	0.0113	0.0922	St8sia4	ST8 alpha-N-acetyl-neuraminide alpha-2,8-sialyltransferase 4
10436304	6.69	8.13	-2.7	0.0126	0.0988	Abi3bp	ABI gene family, member 3 (NESH) binding protein
10403821	10.74	9.63	2.15	0.0127	0.0995	Tcrg-C3	T cell receptor gamma, constant 3
10374083	7.59	8.78	-2.28	0.0132	0.1018	Aebp1	AE binding protein 1
10405063	6.67	8.66	-3.95	0.0152	0.112	Ogn	osteoglycin
10368243	6.52	7.55	-2.04	0.0158	0.1144	Eya4	eyes absent 4 homolog (Drosophila)
10393559	6.99	8.54	-2.93	0.0168	0.1194	Timp2	tissue inhibitor of metalloproteinase 2
10458894	7.05	8.85	-3.48	0.0178	0.124	Lox	lysyl oxidase
10536220	7.96	9.15	-2.29	0.0188	0.1282	Col1a2	collagen, type I, alpha 2
10355403	8.03	9.55	-2.88	0.0218	0.1417	Fn1	fibronectin 1
10474700	9	10.47	-2.77	0.0238	0.1498	Thbs1	thrombospondin 1
10428388	7.5	8.79	-2.43	0.0244	0.1525	Rspo2	R-spondin 2
10582896	8.3	6.49	3.52	0.0246	0.153	Gm10718	predicted gene 10718 [Source:MGI Symbol;Acc:MGI:3642028]
10582888	9.26	6.68	5.97	0.0263	0.1596	Gm10719; Gm10721	predicted gene 10719 [Source:MGI Symbol;Acc:MGI:3641690]; predicted gene 10721 [Source:MGI Symbol;Acc:MGI:3641688]
10380419	8.65	9.67	-2.03	0.0273	0.1632	Col1a1	collagen, type I, alpha 1
10571530	6.2	7.3	-2.14	0.0377	0.1988	Fat1	FAT tumor suppressor homolog 1 (Drosophila)
10582916	8.15	6.46	3.22	0.0433	0.2173	Gm17535	predicted gene, 17535 [Source:MGI Symbol;Acc:MGI:4937169]

## Sheet: Figure 4C
Figure 4C: Pax5CD72_vs_WT_DEGs
ID	Pax5 CD72 Avg (log2)	WT Avg (log2)	Fold Change	P-val	FDR P-val	Gene Symbol	Description
10606178	11.78	5.13	100.08	1.03E-16	2.99E-12	Xist	inactive X specific transcripts
10419559	5.2	8.94	-13.35	9.43E-16	1.37E-11	Rnase12	ribonuclease, RNase A family, 12 (non-active)
10608138	5.98	10.03	-16.58	7.27E-15	7.02E-11	Ddx3y	DEAD (Asp-Glu-Ala-Asp) box polypeptide 3, Y-linked
10463911	8.92	7.04	3.69	2.45E-14	1.42E-10	Add3	adducin 3 (gamma)
10490903	8.87	5.92	7.72	4.12E-14	1.70E-10	Car13	carbonic anhydrase 13
10573082	5.57	7.34	-3.42	5.72E-14	2.07E-10	Inpp4b	inositol polyphosphate-4-phosphatase, type II
10608001	5.32	9.5	-18.11	7.05E-14	2.24E-10	Eif2s3y	eukaryotic translation initiation factor 2, subunit 3, structural gene Y-linked
10506004	8.75	6	6.75	7.73E-14	2.24E-10	Hook1	hook homolog 1 (Drosophila)
10351691	9.67	5.86	14.03	1.62E-13	4.25E-10	Slamf6	SLAM family member 6
10443598	7.4	5.84	2.95	2.50E-13	6.04E-10	Dnah8	dynein, axonemal, heavy chain 8
10607972	5.71	9.13	-10.71	4.99E-13	1.11E-09	Kdm5d	lysine (K)-specific demethylase 5D
10487021	5.09	8.62	-11.6	6.39E-13	1.28E-09	Slc30a4	solute carrier family 30 (zinc transporter), member 4
10383206	8.51	6.47	4.1	6.65E-13	1.28E-09	Rnf213	ring finger protein 213
10464251	7.84	5.89	3.87	8.08E-13	1.46E-09	Atrnl1	attractin like 1
10584334	7.57	5.89	3.2	8.66E-13	1.47E-09	Siae	sialic acid acetylesterase
10471486	6.59	9	-5.34	1.13E-12	1.82E-09	Eng	endoglin
10562523	8.2	6.22	3.95	1.50E-12	2.25E-09	Zfp507	zinc finger protein 507
10426689	6.08	7.93	-3.61	1.63E-12	2.25E-09	Spats2	spermatogenesis associated, serine-rich 2
10360764	9	7.02	3.96	2.41E-12	3.17E-09	Enah	enabled homolog (Drosophila)
10351867	7.75	10.19	-5.42	3.03E-12	3.81E-09	Aim2	absent in melanoma 2
10383214	8.91	7.25	3.16	4.90E-12	5.73E-09	Rnf213	ring finger protein 213
10461148	8.23	10.85	-6.16	4.95E-12	5.73E-09	Gm25855	predicted gene, 25855 [Source:MGI Symbol;Acc:MGI:5455632]
10554900	8.08	6.21	3.64	6.17E-12	6.62E-09	Dlg2	discs, large homolog 2 (Drosophila)
10563706	8.1	4.98	8.68	6.17E-12	6.62E-09	Mrgpra9; Mrgprx3-ps	MAS-related GPR, member A9; MAS-related GPR, member X3, pseudogene
10471833	8.95	7.26	3.22	7.24E-12	7.49E-09	Lhx2	LIM homeobox protein 2
10605392	8.45	6.72	3.31	8.72E-12	8.70E-09	F8	coagulation factor VIII
10608107	5.02	9.34	-19.88	1.01E-11	9.71E-09	Uty	ubiquitously transcribed tetratricopeptide repeat gene, Y chromosome
10384398	6.88	8.87	-3.99	1.38E-11	1.29E-08	Grb10	growth factor receptor bound protein 10
10399710	7.92	6.38	2.9	1.69E-11	1.53E-08	Rsad2	radical S-adenosyl methionine domain containing 2
10476021	9.12	7.48	3.11	2.13E-11	1.87E-08	Sirpa	signal-regulatory protein alpha
10401673	6.41	9.33	-7.56	2.80E-11	2.38E-08	Tgfb3	transforming growth factor, beta 3
10403048	11.39	9.44	3.84	3.46E-11	2.86E-08	Ighv1-72; Ighv1-64	immunoglobulin heavy variable 1-72; immunoglobulin heavy variable 1-64
10383208	7.33	5.86	2.77	3.93E-11	3.16E-08	Rnf213	ring finger protein 213
10383212	8.47	7.09	2.59	4.22E-11	3.30E-08	Rnf213	ring finger protein 213
10544133	8.58	6.53	4.13	6.62E-11	5.04E-08	Parp12	poly (ADP-ribose) polymerase family, member 12
10403060	12.23	8.49	13.37	7.10E-11	5.27E-08	Ighv1-69	immunoglobulin heavy variable 1-69
10600504	8.27	5.08	9.1	9.13E-11	6.51E-08	Fundc2	FUN14 domain containing 2
10403071	10.33	8.95	2.6	9.22E-11	6.51E-08	Ighv1-83	immunoglobulin heavy variable 1-83
10561702	8.54	6.62	3.8	1.00E-10	6.92E-08	Kcnk6	potassium inwardly-rectifying channel, subfamily K, member 6
10403038	11.65	7.3	20.38	1.07E-10	7.22E-08	Ighv1-61	immunoglobulin heavy variable 1-61
10543120	7.45	6.22	2.36	1.16E-10	7.66E-08	Ica1	islet cell autoantigen 1
10383200	8.16	6.28	3.68	1.66E-10	1.07E-07	Rnf213	ring finger protein 213
10502776	9.96	11.15	-2.28	1.85E-10	1.16E-07	Adgrl2	adhesion G protein-coupled receptor L2
10502774	8.63	9.86	-2.36	1.90E-10	1.16E-07	Adgrl2	adhesion G protein-coupled receptor L2
10401987	7.69	8.9	-2.3	1.93E-10	1.16E-07	Kcnk10	potassium channel, subfamily K, member 10
10358717	9.95	8.33	3.07	1.96E-10	1.16E-07	1700025G04Rik	RIKEN cDNA 1700025G04 gene
10383168	8.97	7.14	3.55	2.05E-10	1.19E-07	Rnf213	ring finger protein 213
10536917	7.54	9.65	-4.32	2.14E-10	1.22E-07	Smo	smoothened, frizzled class receptor
10351880	7.52	5.42	4.28	2.32E-10	1.27E-07	Pydc3	pyrin domain containing 3
10603881	5.43	7.89	-5.48	2.60E-10	1.39E-07	Zfp182	zinc finger protein 182
10383202	9.38	7.03	5.09	2.67E-10	1.41E-07	Rnf213	ring finger protein 213
10452793	7.43	6.11	2.5	2.95E-10	1.50E-07	Galnt14	UDP-N-acetyl-alpha-D-galactosamine:polypeptide N-acetylgalactosaminyltransferase 14
10578069	8.1	6.2	3.74	3.03E-10	1.50E-07	Gtpbp10	GTP-binding protein 10 (putative)
10529957	6.33	8.22	-3.7	3.05E-10	1.50E-07	Adgra3	adhesion G protein-coupled receptor A3
10502748	8.53	9.81	-2.43	3.10E-10	1.50E-07	Adgrl2	adhesion G protein-coupled receptor L2
10403028	11.18	7.42	13.52	3.29E-10	1.56E-07	Ighv1-52	immunoglobulin heavy variable 1-52
10360173	9.06	6.33	6.62	3.46E-10	1.62E-07	Slamf7	SLAM family member 7
10403031	10.24	7.19	8.3	3.56E-10	1.63E-07	Ighv1-55	immunoglobulin heavy variable 1-55
10469046	8.04	6.11	3.83	3.83E-10	1.73E-07	Phyh	phytanoyl-CoA hydroxylase
10502780	9.72	11.09	-2.57	4.35E-10	1.94E-07	Adgrl2	adhesion G protein-coupled receptor L2
10514520	7.15	5.96	2.27	5.21E-10	2.28E-07	Cyp2j9	cytochrome P450, family 2, subfamily j, polypeptide 9
10549361	6.86	8.19	-2.52	5.61E-10	2.42E-07	Tm7sf3	transmembrane 7 superfamily member 3
10389231	9.96	6.72	9.44	6.90E-10	2.94E-07	Ccl3	chemokine (C-C motif) ligand 3
10383198	8.86	6.77	4.26	7.19E-10	2.96E-07	Rnf213	ring finger protein 213
10517587	8.78	11.09	-4.98	7.26E-10	2.96E-07	Alpl	alkaline phosphatase, liver/bone/kidney
10383204	8.88	6.69	4.58	7.59E-10	3.05E-07	Rnf213	ring finger protein 213
10403079	7.95	6.92	2.03	7.97E-10	3.13E-07	Ighv1-85	immunoglobulin heavy variable 1-85
10568605	8.92	7.9	2.02	8.10E-10	3.13E-07	Ctbp2	C-terminal binding protein 2
10527970	8.15	6.3	3.58	8.10E-10	3.13E-07	Gtpbp10	GTP-binding protein 10 (putative)
10505982	7.86	6.44	2.68	9.28E-10	3.53E-07	Fggy	FGGY carbohydrate kinase domain containing
10413434	5.15	7.84	-6.46	1.24E-09	4.51E-07	Fam208a	family with sequence similarity 208, member A
10383152	8.67	7.15	2.86	1.25E-09	4.51E-07	Rnf213	ring finger protein 213
10492499	9.6	7.8	3.48	1.35E-09	4.75E-07	Mfsd1	major facilitator superfamily domain containing 1
10425321	10.66	9.35	2.48	1.47E-09	5.01E-07	Apobec3	apolipoprotein B mRNA editing enzyme, catalytic polypeptide 3
10564343	5.37	8.99	-12.29	1.51E-09	5.07E-07	Tjp1	tight junction protein 1
10352459	8.21	9.25	-2.05	1.57E-09	5.23E-07	Rab3gap2	RAB3 GTPase activating protein subunit 2
10383233	9.27	7.97	2.46	1.80E-09	5.93E-07	Rnf213	ring finger protein 213
10576532	8.46	7	2.75	2.04E-09	6.62E-07	Tsnax	translin-associated factor X
10482200	10.51	9.37	2.2	2.21E-09	6.94E-07	Dennd1a	DENN/MADD domain containing 1A
10502778	8.62	10.07	-2.73	2.52E-09	7.75E-07	Adgrl2	adhesion G protein-coupled receptor L2
10491091	6.41	8.53	-4.37	2.71E-09	8.26E-07	Tnfsf10	tumor necrosis factor (ligand) superfamily, member 10
10383196	8.07	6.73	2.53	2.93E-09	8.82E-07	Rnf213	ring finger protein 213
10550332	9.57	10.82	-2.37	3.83E-09	1.11E-06	Slc1a5	solute carrier family 1 (neutral amino acid transporter), member 5
10528268	8.3	7.23	2.1	4.53E-09	1.28E-06	Ptpn12	protein tyrosine phosphatase, non-receptor type 12
10496169	8.35	7.08	2.41	4.92E-09	1.37E-06	Ppa2	pyrophosphatase (inorganic) 2
10416655	8.05	6.42	3.1	5.84E-09	1.59E-06	Kbtbd6	kelch repeat and BTB (POZ) domain containing 6
10383194	8.09	7.06	2.04	5.93E-09	1.60E-06	Rnf213	ring finger protein 213
10565634	7.46	8.83	-2.57	6.19E-09	1.60E-06	Myo7a	myosin VIIA
10456005	8.82	6.99	3.55	6.21E-09	1.60E-06	Cd74	CD74 antigen (invariant polypeptide of major histocompatibility complex, class II antigen-associated)
10563712	8.89	7.53	2.58	6.34E-09	1.63E-06	Mrgpra2a	MAS-related GPR, member A2A
10513145	6.6	7.68	-2.11	6.81E-09	1.72E-06	Ptpn3	protein tyrosine phosphatase, non-receptor type 3
10402991	7.14	8.59	-2.73	6.85E-09	1.72E-06	Ighv2-4	immunoglobulin heavy variable V2-4
10570516	6.57	7.7	-2.19	8.47E-09	2.04E-06	Kbtbd11	kelch repeat and BTB (POZ) domain containing 11
10563715	8.84	7.53	2.47	8.93E-09	2.08E-06	Mrgpra2b	MAS-related GPR, member A2B
10383210	8.75	7.46	2.45	9.32E-09	2.16E-06	Rnf213	ring finger protein 213
10590631	6.39	9.96	-11.87	9.58E-09	2.20E-06	Ccr2	chemokine (C-C motif) receptor 2
10390640	6.69	7.86	-2.25	1.08E-08	2.44E-06	Ikzf3	IKAROS family zinc finger 3
10403054	8.75	7.61	2.2	1.14E-08	2.56E-06	Ighv1-66	immunoglobulin heavy variable 1-66
10453260	8.19	7.16	2.05	1.24E-08	2.73E-06	Haao	3-hydroxyanthranilate 3,4-dioxygenase
10513162	7.18	8.2	-2.03	1.37E-08	2.89E-06	Ptpn3	protein tyrosine phosphatase, non-receptor type 3
10511617	8.07	5.57	5.66	1.43E-08	2.99E-06	Fam92a	family with sequence similarity 92, member A
10546791	8.84	9.87	-2.04	1.44E-08	3.00E-06	Sumf1	sulfatase modifying factor 1
10601416	6.42	8.34	-3.79	1.47E-08	3.05E-06	P2ry10	purinergic receptor P2Y, G-protein coupled 10
10548905	8.08	6.84	2.37	1.48E-08	3.05E-06	Eps8	epidermal growth factor receptor pathway substrate 8
10403018	9.94	8.68	2.4	1.50E-08	3.06E-06	Ighv1-26; Ighv1-33	immunoglobulin heavy variable 1-26; immunoglobulin heavy variable 1-33
10403015	9.35	7.79	2.94	1.54E-08	3.12E-06	Ighv1-18	immunoglobulin heavy variable V1-18
10448925	7.32	8.59	-2.41	1.55E-08	3.12E-06	Cacna1h	calcium channel, voltage-dependent, T type, alpha 1H subunit
10548069	7.1	5.97	2.2	2.32E-08	4.56E-06	Dyrk4	dual-specificity tyrosine-(Y)-phosphorylation regulated kinase 4
10460157	8.39	9.51	-2.17	2.34E-08	4.56E-06	Cpt1a	carnitine palmitoyltransferase 1a, liver
10481845	8.47	7.21	2.41	2.35E-08	4.56E-06	Mvb12b	multivesicular body subunit 12B
10535780	10.18	8.98	2.3	2.64E-08	5.07E-06	Flt3	FMS-like tyrosine kinase 3
10503212	8.09	7.04	2.07	2.77E-08	5.28E-06	Chd7	chromodomain helicase DNA binding protein 7
10506274	8.85	9.91	-2.08	2.80E-08	5.29E-06	Dnajc6	DnaJ (Hsp40) homolog, subfamily C, member 6
10465844	8.99	7.74	2.38	3.21E-08	5.95E-06	Asrgl1	asparaginase like 1
10505996	7.67	5.8	3.66	3.23E-08	5.96E-06	Fggy	FGGY carbohydrate kinase domain containing
10425207	8.58	7.33	2.38	3.36E-08	6.16E-06	H1f0	H1 histone family, member 0
10412701	6.23	7.39	-2.23	3.42E-08	6.21E-06	3830406C13Rik	RIKEN cDNA 3830406C13 gene
10538459	8.62	7.35	2.42	3.44E-08	6.21E-06	Aqp1	aquaporin 1
10429160	8.03	9.13	-2.15	3.46E-08	6.21E-06	St3gal1	ST3 beta-galactoside alpha-2,3-sialyltransferase 1
10599435	6.53	7.57	-2.06	3.60E-08	6.43E-06	Ocrl	oculocerebrorenal syndrome of Lowe
10499655	8.77	7.71	2.09	4.04E-08	7.09E-06	Il6ra	interleukin 6 receptor, alpha
10563709	11.41	8.98	5.39	4.09E-08	7.13E-06	Mrgpra1	MAS-related GPR, member A1
10514340	7.77	9.21	-2.71	4.13E-08	7.15E-06	Cdkn2a	cyclin-dependent kinase inhibitor 2A
10360367	6.22	4.84	2.61	4.63E-08	7.79E-06	LOC102639543; Gm4955	pyrin domain-containing protein 3-like; predicted gene 4955 [Source:MGI Symbol;Acc:MGI:3646410]
10425333	9.17	7.93	2.35	4.71E-08	7.88E-06	Apobec3	apolipoprotein B mRNA editing enzyme, catalytic polypeptide 3
10402665	7.33	8.42	-2.14	5.41E-08	8.85E-06	Cdc42bpb	CDC42 binding protein kinase beta
10598013	5.68	8.07	-5.21	5.77E-08	9.23E-06	Ccr5	chemokine (C-C motif) receptor 5
10590635	5.68	8.07	-5.21	5.77E-08	9.23E-06	Ccr5	chemokine (C-C motif) receptor 5
10503196	8.11	6.9	2.31	6.13E-08	9.55E-06	Chd7	chromodomain helicase DNA binding protein 7
10475544	6.69	7.85	-2.23	6.35E-08	9.78E-06	Sema6d	sema domain, transmembrane domain (TM), and cytoplasmic domain, (semaphorin) 6D
10503194	8.49	7.41	2.11	6.86E-08	1.03E-05	Chd7	chromodomain helicase DNA binding protein 7
10565962	7.83	6.83	2	6.89E-08	1.03E-05	P2ry2	purinergic receptor P2Y, G-protein coupled 2
10500982	8.7	7.16	2.91	6.94E-08	1.03E-05	I830077J02Rik	RIKEN cDNA I830077J02 gene
10574023	8.55	10.71	-4.46	6.94E-08	1.03E-05	Mt2	metallothionein 2
10554926	6.08	4.76	2.49	7.17E-08	1.05E-05	Ccdc90b	coiled-coil domain containing 90B
10462623	6.4	4.99	2.65	7.70E-08	1.11E-05	Ifit1	interferon-induced protein with tetratricopeptide repeats 1
10400157	5.1	6.19	-2.13	8.68E-08	1.24E-05	Nova1	neuro-oncological ventral antigen 1
10352661	7.39	8.56	-2.24	1.01E-07	1.43E-05	Ptpn14	protein tyrosine phosphatase, non-receptor type 14
10513141	6.04	7.05	-2.02	1.14E-07	1.57E-05	Ptpn3	protein tyrosine phosphatase, non-receptor type 3
10583044	8.72	6.67	4.15	1.17E-07	1.60E-05	Mmp13	matrix metallopeptidase 13
10513160	5.99	7.58	-3.01	1.26E-07	1.71E-05	Ptpn3	protein tyrosine phosphatase, non-receptor type 3
10572724	4.29	7.56	-9.65	1.50E-07	1.99E-05	Zfp709	zinc finger protein 709
10388047	5.51	6.75	-2.36	1.51E-07	2.00E-05	Nlrp1a	NLR family, pyrin domain containing 1A
10411215	6.46	8.52	-4.16	1.59E-07	2.08E-05	Crhbp	corticotropin releasing hormone binding protein
10407467	7.1	5.74	2.57	1.63E-07	2.11E-05	Akr1e1	aldo-keto reductase family 1, member E1
10361055	6.21	7.31	-2.13	1.91E-07	2.42E-05	Vash2	vasohibin 2
10383192	8.02	6.86	2.24	2.11E-07	2.59E-05	Rnf213	ring finger protein 213
10468898	8.07	9.29	-2.33	2.39E-07	2.90E-05	Lax1	lymphocyte transmembrane adaptor 1
10360398	4.85	7.62	-6.8	2.66E-07	3.16E-05	Ifi202b	interferon activated gene 202B
10422013	5.72	6.73	-2.01	2.94E-07	3.47E-05	Klf12	Kruppel-like factor 12
10512949	6.36	8.59	-4.7	2.98E-07	3.50E-05	Abca1	ATP-binding cassette, sub-family A (ABC1), member 1
10532896	6.68	5.2	2.79	2.99E-07	3.50E-05	2610524H06Rik	RIKEN cDNA 2610524H06 gene
10502772	7.76	8.8	-2.05	3.35E-07	3.78E-05	Adgrl2	adhesion G protein-coupled receptor L2
10606369	7.4	5.68	3.3	3.45E-07	3.86E-05	Itm2a	integral membrane protein 2A
10496592	6.52	7.86	-2.53	3.56E-07	3.92E-05	Gbp2	guanylate binding protein 2
10360145	5.68	4.25	2.69	3.61E-07	3.95E-05	Gm24871; B930036N10Rik	predicted gene, 24871 [Source:MGI Symbol;Acc:MGI:5454648]; RIKEN cDNA B930036N10 gene [Source:MGI Symbol;Acc:MGI:3702496]
10502770	6.12	7.41	-2.44	3.64E-07	3.96E-05	Adgrl2	adhesion G protein-coupled receptor L2
10572647	6.21	7.43	-2.34	3.87E-07	4.13E-05	Slc27a1	solute carrier family 27 (fatty acid transporter), member 1
10605437	5.87	7.41	-2.91	4.25E-07	4.46E-05	Pls3	plastin 3 (T-isoform)
10359034	7.09	8.28	-2.28	4.39E-07	4.59E-05	Qsox1	quiescin Q6 sulfhydryl oxidase 1
10538842	9.08	7.77	2.48	4.78E-07	4.92E-05	Gng12	guanine nucleotide binding protein (G protein), gamma 12
10376887	10.61	11.67	-2.07	4.87E-07	5.00E-05	Snord49a	small nucleolar RNA, C/D box 49A
10513158	5.42	6.71	-2.45	6.39E-07	6.25E-05	Ptpn3	protein tyrosine phosphatase, non-receptor type 3
10430645	7.72	6.54	2.27	6.72E-07	6.52E-05	D730005E14Rik	RIKEN cDNA D730005E14 gene
10457640	7.48	9.06	-3	7.41E-07	7.07E-05	Gm7665	predicted pseudogene 7665 [Source:MGI Symbol;Acc:MGI:3645651]
10403063	9.16	7.28	3.7	8.49E-07	7.95E-05	Ighv8-12	immunoglobulin heavy variable V8-12
10372324	7.28	8.54	-2.38	9.49E-07	8.77E-05	Syt1	synaptotagmin I
10556208	6.58	5.23	2.54	1.11E-06	9.93E-05	Akip1	A kinase (PRKA) interacting protein 1
10503198	7.66	6.63	2.04	1.12E-06	9.93E-05	Chd7	chromodomain helicase DNA binding protein 7
10413710	9.99	8.94	2.08	1.36E-06	0.0001	Nt5dc2	5-nucleotidase domain containing 2
10590918	8.48	9.66	-2.26	1.46E-06	0.0001	Amotl1	angiomotin-like 1
10370544	6.63	9.02	-5.22	1.54E-06	0.0001	2610008E11Rik	RIKEN cDNA 2610008E11 gene
10493990	7.69	9.12	-2.69	1.62E-06	0.0001	S100a11	S100 calcium binding protein A11
10605820	8.17	6.98	2.28	1.77E-06	0.0001	Zc4h2	zinc finger, C4H2 domain containing
10503222	6.71	5.7	2.03	1.83E-06	0.0001	Chd7	chromodomain helicase DNA binding protein 7
10503359	8.68	7.54	2.2	2.43E-06	0.0002	Rbm12b2	RNA binding motif protein 12 B2
10377319	8.39	10.72	-5.02	2.47E-06	0.0002	Myh10	myosin, heavy polypeptide 10, non-muscle
10455108	5.81	7.36	-2.91	2.58E-06	0.0002	Pcdhb16	protocadherin beta 16
10457780	8.32	9.71	-2.61	2.59E-06	0.0002	Garem	GRB2 associated, regulator of MAPK1
10513166	6.68	8.07	-2.62	2.86E-06	0.0002	Ptpn3	protein tyrosine phosphatase, non-receptor type 3
10604984	5.18	6.64	-2.76	2.88E-06	0.0002	Xlr4a	X-linked lymphocyte-regulated 4A
10403034	9.36	7.5	3.62	3.32E-06	0.0002	Ighv8-8	immunoglobulin heavy variable 8-8
10542395	8.33	7.32	2.01	3.82E-06	0.0003	Atf7ip	activating transcription factor 7 interacting protein
10600131	5.2	6.67	-2.77	3.84E-06	0.0003	Xlr4b; Xlr4c; Gm38474	X-linked lymphocyte-regulated 4B; X-linked lymphocyte-regulated 4C; predicted gene, 38474
10434778	7.37	6.16	2.3	4.02E-06	0.0003	Rtp4	receptor transporter protein 4
10605034	4.54	6.03	-2.8	4.27E-06	0.0003	Xlr4c; Xlr4b	X-linked lymphocyte-regulated 4C; X-linked lymphocyte-regulated 4B
10363173	5.76	6.85	-2.13	4.80E-06	0.0003	Gja1	gap junction protein, alpha 1
10360373	7.33	6.16	2.25	6.04E-06	0.0004	Pydc4	pyrin domain containing 4
10483381	7.09	8.44	-2.54	6.85E-06	0.0004	Stk39	serine/threonine kinase 39
10432640	8.65	7.63	2.03	7.20E-06	0.0004	Bin2	bridging integrator 2
10533198	8.59	7.2	2.62	7.76E-06	0.0005	Oas2	2-5 oligoadenylate synthetase 2
10605766	8.25	7.02	2.34	8.16E-06	0.0005	Maged1	melanoma antigen, family D, 1
10512470	7.52	8.9	-2.59	8.88E-06	0.0005	Cd72	CD72 antigen
10467258	6.93	8.33	-2.63	1.08E-05	0.0006	Myof	myoferlin
10514779	6.39	7.91	-2.86	1.98E-05	0.001	Prkaa2	protein kinase, AMP-activated, alpha 2 catalytic subunit
10403816	5.45	7.71	-4.79	2.67E-05	0.0012	Tcrg-V4; Trgj1; Tcrg-C1	T cell receptor gamma, variable 4; T cell receptor gamma joining 1; T cell receptor gamma, constant 1
10497817	9.28	7.98	2.46	3.38E-05	0.0015	Anxa5	annexin A5
10390535	7.52	8.56	-2.06	3.94E-05	0.0017	Arl5c	ADP-ribosylation factor-like 5C
10377429	7.1	8.63	-2.89	4.04E-05	0.0017	Snord118	small nucleolar RNA, C/D box 118
10399428	7.1	8.63	-2.89	4.04E-05	0.0017	Gm24208	predicted gene, 24208
10359689	10.25	11.26	-2.02	5.82E-05	0.0023	Atp1b1	ATPase, Na+/K+ transporting, beta 1 polypeptide
10555174	6.79	8.16	-2.59	9.10E-05	0.0034	Lrrc32	leucine rich repeat containing 32
10592888	5.26	6.76	-2.83	0.0001	0.0037	Cxcr5	chemokine (C-X-C motif) receptor 5
10494821	8.83	7.53	2.48	0.0001	0.0037	Tspan2	tetraspanin 2
10357488	4.82	6.27	-2.73	0.0002	0.0054	Cd55; Cd55b	CD55 molecule, decay accelerating factor for complement; CD55 molecule, decay accelerating factor for complement B
10463123	8.45	10.86	-5.32	0.0002	0.0055	Dntt	deoxynucleotidyltransferase, terminal
10421932	8.19	7.15	2.05	0.0002	0.0062	Pcdh9	protocadherin 9
10461721	8.36	6.96	2.63	0.0002	0.0069	Mpeg1	macrophage expressed gene 1
10346790	6.42	7.6	-2.27	0.0002	0.0073	Ctla4	cytotoxic T-lymphocyte-associated protein 4
10450384	7.81	8.89	-2.1	0.0003	0.0075	Msh5	mutS homolog 5 (E. coli)
10400072	9.38	10.52	-2.19	0.0003	0.0079	Scin	scinderin
10541075	6.59	8.54	-3.88	0.0007	0.0155	Cxcl12	chemokine (C-X-C motif) ligand 12
10416340	11.27	10.1	2.26	0.0009	0.0195	Gfra2	glial cell line derived neurotrophic factor family receptor alpha 2
10436636	9.06	7.87	2.29	0.0012	0.0233	Ncam2	neural cell adhesion molecule 2
10453057	6.17	7.17	-2	0.0014	0.0266	Cyp1b1	cytochrome P450, family 1, subfamily b, polypeptide 1
10375443	7.09	8.09	-2.01	0.0016	0.0298	Havcr2	hepatitis A virus cellular receptor 2
10485357	12.88	11.33	2.93	0.0017	0.0306	Gm10800	predicted gene 10800 [Source:MGI Symbol;Acc:MGI:3641657]
10582882	9.2	7.34	3.62	0.0019	0.0329	Gm10722	predicted gene 10722 [Source:MGI Symbol;Acc:MGI:3642024]
10475643	6.49	8.32	-3.54	0.0021	0.0354	Fgf7	fibroblast growth factor 7
10428388	7.5	9.4	-3.71	0.0024	0.0393	Rspo2	R-spondin 2
10582884	5.24	4.24	2	0.0025	0.0405	Gm11168	predicted gene 11168 [Source:MGI Symbol;Acc:MGI:3779420]
10582899	7.82	6.22	3.03	0.0025	0.0408	Gm10717	predicted gene 10717 [Source:MGI Symbol;Acc:MGI:3642031]
10436304	6.69	8.57	-3.66	0.0025	0.041	Abi3bp	ABI gene family, member 3 (NESH) binding protein
10374083	7.59	9.11	-2.88	0.0026	0.0419	Aebp1	AE binding protein 1
10386058	8.1	10.05	-3.86	0.0029	0.0449	Sparc	secreted acidic cysteine rich glycoprotein
10523717	6.9	7.94	-2.06	0.0031	0.0471	Spp1	secreted phosphoprotein 1
10406334	7.7	8.88	-2.27	0.0032	0.0481	Mctp1	multiple C2 domains, transmembrane 1
10405063	6.67	9.23	-5.87	0.0033	0.0486	Ogn	osteoglycin
10545974	6.68	7.97	-2.45	0.0035	0.0516	Antxr1	anthrax toxin receptor 1
10582890	7.96	5.87	4.26	0.0036	0.0522	Gm10719	predicted gene 10719 [Source:MGI Symbol;Acc:MGI:3641690]
10586079	6.39	7.5	-2.16	0.0036	0.0526	Itga11	integrin alpha 11
10600169	8	10.03	-4.11	0.0037	0.0535	Bgn	biglycan
10360370	5.58	7.86	-4.87	0.0037	0.0536	BC094916	cDNA sequence BC094916
10368243	6.52	7.82	-2.45	0.0038	0.0541	Eya4	eyes absent 4 homolog (Drosophila)
10474700	9	11.05	-4.14	0.004	0.0556	Thbs1	thrombospondin 1
10582888	9.26	6.27	7.91	0.0042	0.0572	Gm10719; Gm10721	predicted gene 10719 [Source:MGI Symbol;Acc:MGI:3641690]; predicted gene 10721 [Source:MGI Symbol;Acc:MGI:3641688]
10355403	8.03	10.04	-4.04	0.0046	0.0608	Fn1	fibronectin 1
10458894	7.05	9.28	-4.69	0.0051	0.0662	Lox	lysyl oxidase
10393559	6.99	8.88	-3.7	0.0054	0.0684	Timp2	tissue inhibitor of metalloproteinase 2
10536220	7.96	9.44	-2.8	0.0054	0.0684	Col1a2	collagen, type I, alpha 2
10582896	8.3	6.11	4.57	0.0056	0.0695	Gm10718	predicted gene 10718 [Source:MGI Symbol;Acc:MGI:3642028]
10484402	6.39	7.57	-2.27	0.0063	0.0756	Ctnnd1	catenin (cadherin associated protein), delta 1
10578904	6.03	7.3	-2.4	0.0074	0.084	Cpe	carboxypeptidase E
10405047	5.42	6.57	-2.22	0.0087	0.0931	Aspn	asporin
10461622	5.87	7.01	-2.2	0.0089	0.0946	Ms4a6b	membrane-spanning 4-domains, subfamily A, member 6B
10492021	6.29	7.6	-2.47	0.0093	0.0979	Postn	periostin, osteoblast specific factor
10571530	6.2	7.61	-2.65	0.0097	0.1005	Fat1	FAT tumor suppressor homolog 1 (Drosophila)
10380419	8.65	9.85	-2.31	0.0109	0.1076	Col1a1	collagen, type I, alpha 1
10423548	5.8	6.86	-2.08	0.013	0.1215	Sdc2	syndecan 2
10582916	8.15	5.94	4.6	0.0142	0.1288	Gm17535	predicted gene, 17535 [Source:MGI Symbol;Acc:MGI:4937169]
10357870	7.63	8.78	-2.22	0.0158	0.1376	Prelp	proline arginine-rich end leucine-rich repeat
10357043	9.44	10.55	-2.15	0.0177	0.1478	Bcl2	B cell leukemia/lymphoma 2
10351197	11.13	9.91	2.34	0.0295	0.1975	Sell	selectin, lymphocyte
10576328	7.02	8.1	-2.11	0.035	0.2183	Mc1r	melanocortin 1 receptor
10502655	7.64	8.7	-2.09	0.0399	0.2349	Cyr61	cysteine rich protein 61

## Sheet: Figure 4D
Figure 4C: Pax5CD72_vs_Pax5_DEGs
ID	Pax5 Avg (log2)	WT Avg (log2)	Fold Change	P-val	FDR P-val	Gene Symbol	Description
10419559	5.24	8.94	-13.04	9.99E-16	1.66E-11	Rnase12	ribonuclease, RNase A family, 12 (non-active)
10567863	8.38	10.97	-6.03	2.49E-15	2.41E-11	Cd19	CD19 antigen
10539080	10.08	7.24	7.11	4.63E-15	3.35E-11	St3gal5	ST3 beta-galactoside alpha-2,3-sialyltransferase 5
10464251	8.49	5.89	6.1	2.23E-14	1.29E-10	Atrnl1	attractin like 1
10583179	9.5	6	11.36	4.37E-14	1.81E-10	Pgr	progesterone receptor
10399588	5.21	8.52	-9.9	8.29E-14	3.00E-10	Zfp125	zinc finger protein 125
10506004	8.53	6	5.79	2.18E-13	5.86E-10	Hook1	hook homolog 1 (Drosophila)
10583195	7.75	4.75	8.03	2.21E-13	5.86E-10	Gm16485	predicted gene 16485 [Source:MGI Symbol;Acc:MGI:3642771]
10562523	8.5	6.22	4.87	2.23E-13	5.86E-10	Zfp507	zinc finger protein 507
10573082	5.85	7.34	-2.81	5.27E-13	1.27E-09	Inpp4b	inositol polyphosphate-4-phosphatase, type II
10581813	8.13	6.16	3.9	5.69E-13	1.27E-09	Mlkl	mixed lineage kinase domain-like
10546631	9.14	6.11	8.21	1.11E-12	2.29E-09	Frmd4b	FERM domain containing 4B
10517587	7.32	11.09	-13.7	1.41E-12	2.67E-09	Alpl	alkaline phosphatase, liver/bone/kidney
10439321	7.31	4.95	5.12	1.55E-12	2.67E-09	Slc15a2	solute carrier family 15 (H+/peptide transporter), member 2
10605392	8.68	6.72	3.87	1.57E-12	2.67E-09	F8	coagulation factor VIII
10472501	8.96	6.91	4.12	1.98E-12	3.18E-09	Cers6	ceramide synthase 6
10394819	7.44	5.69	3.35	2.18E-12	3.32E-09	Gm40847	predicted gene, 40847
10471486	6.73	9	-4.84	2.32E-12	3.36E-09	Eng	endoglin
10485405	6.03	7.99	-3.9	3.37E-12	4.23E-09	Cd44	CD44 antigen
10563706	8.26	4.98	9.73	3.53E-12	4.23E-09	Mrgpra9; Mrgprx3-ps	MAS-related GPR, member A9; MAS-related GPR, member X3, pseudogene
10514520	7.64	5.96	3.21	3.62E-12	4.23E-09	Cyp2j9	cytochrome P450, family 2, subfamily j, polypeptide 9
10584334	7.35	5.89	2.74	4.80E-12	5.34E-09	Siae	sialic acid acetylesterase
10544660	8.62	6.58	4.1	5.92E-12	6.35E-09	Osbpl3	oxysterol binding protein-like 3
10539850	9.17	6.56	6.08	7.25E-12	7.49E-09	Hmces	5-hydroxymethylcytosine (hmC) binding, ES cell specific
10400304	6.96	5.69	2.42	1.00E-11	1.00E-08	Egln3	egl-9 family hypoxia-inducible factor 3
10390032	6.69	8.67	-3.96	1.06E-11	1.02E-08	Acsf2	acyl-CoA synthetase family member 2
10580033	8.62	5.82	6.98	1.42E-11	1.32E-08	Adgre5; Mir1668	adhesion G protein-coupled receptor E5; microRNA 1668
10461148	8.61	10.85	-4.71	3.08E-11	2.78E-08	Gm25855	predicted gene, 25855 [Source:MGI Symbol;Acc:MGI:5455632]
10600504	8.41	5.08	10.07	4.06E-11	3.56E-08	Fundc2	FUN14 domain containing 2
10576639	9.12	6.29	7.07	4.33E-11	3.68E-08	Nrp1	neuropilin 1
10584941	8.86	7.66	2.29	4.54E-11	3.68E-08	Bace1	beta-site APP cleaving enzyme 1
10548905	8.82	6.84	3.95	4.64E-11	3.68E-08	Eps8	epidermal growth factor receptor pathway substrate 8
10492426	6.9	8.83	-3.82	4.70E-11	3.68E-08	Gm5540	predicted pseudogene 5540 [Source:MGI Symbol;Acc:MGI:3644824]
10456745	10.04	8.24	3.49	4.83E-11	3.68E-08	Smad7	SMAD family member 7
10420216	6.75	8.16	-2.67	5.29E-11	3.92E-08	Sdr39u1	short chain dehydrogenase/reductase family 39U, member 1
10592535	9.25	7.62	3.09	5.52E-11	4.00E-08	Sorl1	sortilin-related receptor, LDLR class A repeats-containing
10406254	8.77	7.08	3.24	6.28E-11	4.43E-08	Ell2	elongation factor RNA polymerase II 2
10514510	8.31	6.31	4	6.96E-11	4.79E-08	Cyp2j6	cytochrome P450, family 2, subfamily j, polypeptide 6
10573939	6.53	8.7	-4.53	8.75E-11	5.85E-08	Lpcat2	lysophosphatidylcholine acyltransferase 2
10492499	10.06	7.8	4.78	8.89E-11	5.85E-08	Mfsd1	major facilitator superfamily domain containing 1
10486041	7.81	6.65	2.24	9.49E-11	6.10E-08	Meis2	Meis homeobox 2
10463632	7.29	8.9	-3.05	1.15E-10	7.26E-08	Tmem180	transmembrane protein 180
10508936	6.57	7.8	-2.34	1.24E-10	7.57E-08	Ubxn11	UBX domain protein 11
10351140	7.08	5.95	2.18	1.25E-10	7.57E-08	Kifap3	kinesin-associated protein 3
10353549	6.41	4.79	3.07	1.33E-10	7.86E-08	Fam135a	family with sequence similarity 135, member A
10345807	10.25	6.95	9.82	1.56E-10	8.93E-08	Il18r1	interleukin 18 receptor 1
10384458	10.43	9.13	2.47	1.57E-10	8.93E-08	Plek	pleckstrin
10607870	5.52	6.85	-2.52	1.63E-10	9.06E-08	Tlr7	toll-like receptor 7
10402268	10.93	9.04	3.7	1.80E-10	9.84E-08	Lgmn	legumain
10418927	8.15	5.5	6.26	2.23E-10	1.20E-07	Bmpr1a	bone morphogenetic protein receptor, type 1A
10389590	7.94	6.86	2.12	2.33E-10	1.23E-07	Gdpd1	glycerophosphodiester phosphodiesterase domain containing 1
10579744	7.14	5.37	3.41	2.53E-10	1.31E-07	Large	like-glycosyltransferase
10487011	7.69	5.99	3.25	3.05E-10	1.55E-07	Gatm	glycine amidinotransferase (L-arginine:glycine amidinotransferase)
10573172	9.76	10.78	-2.03	3.11E-10	1.55E-07	Clgn	calmegin
10561702	8.28	6.62	3.18	3.19E-10	1.55E-07	Kcnk6	potassium inwardly-rectifying channel, subfamily K, member 6
10403060	11.85	8.49	10.26	3.22E-10	1.55E-07	Ighv1-69	immunoglobulin heavy variable 1-69
10570516	6.26	7.7	-2.72	3.41E-10	1.62E-07	Kbtbd11	kelch repeat and BTB (POZ) domain containing 11
10359689	8.3	11.26	-7.78	3.91E-10	1.83E-07	Atp1b1	ATPase, Na+/K+ transporting, beta 1 polypeptide
10481857	8.15	6.75	2.63	4.02E-10	1.83E-07	Pbx3	pre B cell leukemia homeobox 3
10517173	7.93	9.03	-2.15	4.04E-10	1.83E-07	Cep85	centrosomal protein 85
10403048	11.05	9.44	3.03	4.12E-10	1.84E-07	Ighv1-72; Ighv1-64	immunoglobulin heavy variable 1-72; immunoglobulin heavy variable 1-64
10403038	11.23	7.3	15.26	4.56E-10	2.00E-07	Ighv1-61	immunoglobulin heavy variable 1-61
10545184	7.71	6.47	2.37	5.47E-10	2.33E-07	Igkv4-74	immunoglobulin kappa variable 4-74
10491182	7.13	5.82	2.49	5.91E-10	2.48E-07	Eif5a2	eukaryotic translation initiation factor 5A2
10442904	7.48	8.92	-2.7	6.01E-10	2.49E-07	Jmjd8	jumonji domain containing 8
10435743	5.76	4.74	2.04	7.19E-10	2.93E-07	Gm8609	predicted gene 8609 [Source:MGI Symbol;Acc:MGI:3648173]
10564539	6	4.64	2.56	8.17E-10	3.24E-07	Mctp2	multiple C2 domains, transmembrane 2
10369102	7.19	6.13	2.1	8.17E-10	3.24E-07	Cep85l	centrosomal protein 85-like
10399148	8.67	9.77	-2.15	9.01E-10	3.43E-07	Rapgef5	Rap guanine nucleotide exchange factor (GEF) 5
10495316	7.55	8.89	-2.53	1.04E-09	3.92E-07	Psrc1	proline/serine-rich coiled-coil 1
10560832	7.83	6.68	2.21	1.30E-09	4.70E-07	Zfp61	zinc finger protein 61
10542896	8.16	6.78	2.6	1.38E-09	4.92E-07	Bicd1	bicaudal D homolog 1 (Drosophila)
10403031	9.89	7.19	6.48	1.57E-09	5.53E-07	Ighv1-55	immunoglobulin heavy variable 1-55
10542120	7.92	9.64	-3.3	1.63E-09	5.65E-07	Clec2i	C-type lectin domain family 2, member i
10540935	7.01	8.26	-2.38	1.64E-09	5.65E-07	Cand2; Mir7660	cullin-associated and neddylation-dissociated 2 (putative); microRNA 7660
10574023	7.72	10.71	-7.95	1.70E-09	5.75E-07	Mt2	metallothionein 2
10527940	7.8	6.75	2.07	1.71E-09	5.75E-07	Cdk14	cyclin-dependent kinase 14
10563712	9.07	7.53	2.92	1.74E-09	5.80E-07	Mrgpra2a	MAS-related GPR, member A2A
10433114	8.67	6.9	3.42	1.79E-09	5.90E-07	Itga5	integrin alpha 5 (fibronectin receptor alpha)
10360920	7.6	6.51	2.12	1.82E-09	5.93E-07	Tgfb2	transforming growth factor, beta 2
10403028	10.68	7.42	9.6	1.92E-09	6.16E-07	Ighv1-52	immunoglobulin heavy variable 1-52
10563715	9.04	7.53	2.85	1.97E-09	6.20E-07	Mrgpra2b	MAS-related GPR, member A2B
10414953	10.06	6.57	11.24	1.99E-09	6.20E-07	A630038E17Rik; Trav15-1-dv6-1	RIKEN cDNA A630038E17 gene; T cell receptor alpha variable 15-1-DV6-1
10429160	7.72	9.13	-2.65	2.02E-09	6.21E-07	St3gal1	ST3 beta-galactoside alpha-2,3-sialyltransferase 1
10422321	7.84	6.44	2.64	2.04E-09	6.22E-07	Dzip1	DAZ interacting protein 1
10427928	9.31	8.16	2.23	2.11E-09	6.35E-07	Trio	triple functional domain (PTPRF interacting)
10587503	6.46	8.18	-3.3	2.22E-09	6.55E-07	Sh3bgrl2	SH3 domain binding glutamic acid-rich protein like 2
10571344	7.16	5.9	2.39	2.22E-09	6.55E-07	D8Ertd82e	DNA segment, Chr 8, ERATO Doi 82, expressed
10452793	7.19	6.11	2.12	2.74E-09	8.01E-07	Galnt14	UDP-N-acetyl-alpha-D-galactosamine:polypeptide N-acetylgalactosaminyltransferase 14
10538082	7.86	6.67	2.28	2.87E-09	8.30E-07	Atp6v0e2	ATPase, H+ transporting, lysosomal V0 subunit E2
10356866	7.74	6.72	2.03	3.07E-09	8.73E-07	Pdcd1	programmed cell death 1
10365537	6.51	5.09	2.68	3.08E-09	8.73E-07	1700113H08Rik	RIKEN cDNA 1700113H08 gene
10389231	9.58	6.72	7.26	3.52E-09	9.89E-07	Ccl3	chemokine (C-C motif) ligand 3
10515986	7.53	8.68	-2.22	3.79E-09	1.04E-06	Zfp69	zinc finger protein 69
10386909	8.98	7.33	3.14	3.88E-09	1.06E-06	Cenpv	centromere protein V
10563709	11.89	8.98	7.51	4.55E-09	1.22E-06	Mrgpra1	MAS-related GPR, member A1
10544150	7.61	6.09	2.88	5.50E-09	1.42E-06	Kdm7a	lysine (K)-specific demethylase 7A
10352867	7.83	6.64	2.3	6.11E-09	1.55E-06	Plxna2	plexin A2
10407782	7.29	8.77	-2.79	6.25E-09	1.56E-06	Edaradd	EDAR (ectodysplasin-A receptor)-associated death domain
10488378	6.92	8.28	-2.55	6.27E-09	1.56E-06	Thbd	thrombomodulin
10494821	10.86	7.53	10.09	6.30E-09	1.56E-06	Tspan2	tetraspanin 2
10571214	8.43	7.21	2.34	6.92E-09	1.65E-06	Rnf122	ring finger protein 122
10384398	7.68	8.87	-2.28	7.41E-09	1.76E-06	Grb10	growth factor receptor bound protein 10
10457250	6.89	8.1	-2.3	8.63E-09	2.00E-06	Arhgap12	Rho GTPase activating protein 12
10446739	7.23	6.18	2.06	9.00E-09	2.05E-06	Clip4	CAP-GLY domain containing linker protein family, member 4
10464601	10.24	9.2	2.05	9.21E-09	2.08E-06	Gm23927	predicted gene, 23927 [Source:MGI Symbol;Acc:MGI:5453704]
10389617	8.54	7.21	2.5	1.06E-08	2.29E-06	Ppm1e	protein phosphatase 1E (PP2C domain containing)
10544148	8.37	7.26	2.16	1.17E-08	2.46E-06	Kdm7a	lysine (K)-specific demethylase 7A
10407467	7.46	5.74	3.31	1.20E-08	2.50E-06	Akr1e1	aldo-keto reductase family 1, member E1
10511617	8.07	5.57	5.65	1.20E-08	2.50E-06	Fam92a	family with sequence similarity 92, member A
10379489	8.17	7.07	2.14	1.22E-08	2.52E-06	Tmem98	transmembrane protein 98
10399666	8.96	7.8	2.22	1.56E-08	3.06E-06	9030624G23Rik; Gm38538	RIKEN cDNA 9030624G23 gene; predicted gene, 38538
10545177	7.17	6.11	2.09	1.63E-08	3.15E-06	Igkv19-93	immunoglobulin kappa chain variable 19-93
10358717	9.42	8.33	2.14	1.87E-08	3.57E-06	1700025G04Rik	RIKEN cDNA 1700025G04 gene
10370552	8.43	7.1	2.52	2.00E-08	3.78E-06	Plpp2	phospholipid phosphatase 2
10564343	6.06	8.99	-7.67	2.05E-08	3.82E-06	Tjp1	tight junction protein 1
10418729	9.82	8.33	2.81	2.13E-08	3.93E-06	Colq; Hacl1	collagen-like tail subunit (single strand of homotrimer) of asymmetric acetylcholinesterase; 2-hydroxyacyl-CoA lyase 1
10489107	9.38	8.07	2.48	2.23E-08	4.06E-06	Samhd1	SAM domain and HD domain, 1
10427035	9.68	8.63	2.08	2.44E-08	4.38E-06	Nr4a1	nuclear receptor subfamily 4, group A, member 1
10603208	9.93	8.33	3.02	2.55E-08	4.56E-06	Mid1	midline 1
10402991	7.3	8.59	-2.44	2.65E-08	4.70E-06	Ighv2-4	immunoglobulin heavy variable V2-4
10485624	6.27	8.08	-3.51	2.90E-08	5.03E-06	Prrg4	proline rich Gla (G-carboxyglutamic acid) 4 (transmembrane)
10481845	8.45	7.21	2.38	3.15E-08	5.39E-06	Mvb12b	multivesicular body subunit 12B
10428534	7.56	6.29	2.42	3.28E-08	5.55E-06	Trps1	trichorhinophalangeal syndrome I (human)
10506274	8.85	9.91	-2.08	3.61E-08	5.97E-06	Dnajc6	DnaJ (Hsp40) homolog, subfamily C, member 6
10586907	7.78	8.92	-2.22	3.90E-08	6.42E-06	Mns1	meiosis-specific nuclear structural protein 1
10413710	10.38	8.94	2.73	4.05E-08	6.48E-06	Nt5dc2	5-nucleotidase domain containing 2
10545198	7.27	6.18	2.13	4.20E-08	6.68E-06	Igkv4-59	immunoglobulin kappa variable 4-59
10605766	8.98	7.02	3.88	4.47E-08	7.08E-06	Maged1	melanoma antigen, family D, 1
10351679	6.69	9.31	-6.15	4.53E-08	7.13E-06	Cd84	CD84 antigen
10557177	10.1	11.25	-2.22	5.66E-08	8.67E-06	Prkcb	protein kinase C, beta
10361055	8.45	7.31	2.21	6.01E-08	9.06E-06	Vash2	vasohibin 2
10587655	8.96	7.15	3.5	6.85E-08	1.03E-05	Zfp949	zinc finger protein 949
10583044	8.8	6.67	4.4	7.24E-08	1.07E-05	Mmp13	matrix metallopeptidase 13
10592106	7.71	6.52	2.29	7.93E-08	1.16E-05	Tirap	toll-interleukin 1 receptor (TIR) domain-containing adaptor protein
10599435	8.57	7.57	2.01	1.08E-07	1.49E-05	Ocrl	oculocerebrorenal syndrome of Lowe
10400157	5.13	6.19	-2.09	1.08E-07	1.49E-05	Nova1	neuro-oncological ventral antigen 1
10376513	7.43	6.39	2.05	1.16E-07	1.58E-05	Nlrp3	NLR family, pyrin domain containing 3
10451213	9	7.73	2.42	1.19E-07	1.62E-05	Rsph9	radial spoke head 9 homolog (Chlamydomonas)
10535780	10.05	8.98	2.09	1.27E-07	1.69E-05	Flt3	FMS-like tyrosine kinase 3
10360666	10.06	8.42	3.11	1.35E-07	1.76E-05	6330403A02Rik	RIKEN cDNA 6330403A02 gene
10457780	7.9	9.71	-3.51	1.39E-07	1.79E-05	Garem	GRB2 associated, regulator of MAPK1
10569646	7.98	9.35	-2.58	1.47E-07	1.89E-05	Ccnd1	cyclin D1
10590031	9.24	7.15	4.25	1.89E-07	2.29E-05	Itga9	integrin alpha 9
10521667	7.3	9.29	-3.97	2.03E-07	2.44E-05	Bst1	bone marrow stromal cell antigen 1
10512949	6.27	8.59	-5	2.05E-07	2.44E-05	Abca1	ATP-binding cassette, sub-family A (ABC1), member 1
10423333	9.89	8.69	2.29	2.36E-07	2.72E-05	Fam134b	family with sequence similarity 134, member B
10399820	7.88	9.23	-2.54	2.36E-07	2.72E-05	Acp1	acid phosphatase 1, soluble
10496919	9.38	8.23	2.22	2.48E-07	2.82E-05	Usp33	ubiquitin specific peptidase 33
10401244	8.84	7.84	2	2.67E-07	2.99E-05	Actn1	actinin, alpha 1
10466779	8.63	7.31	2.5	2.96E-07	3.29E-05	Pip5k1b	phosphatidylinositol-4-phosphate 5-kinase, type 1 beta
10503359	8.91	7.54	2.59	3.09E-07	3.39E-05	Rbm12b2	RNA binding motif protein 12 B2
10360664	9.55	7.42	4.38	3.46E-07	3.74E-05	6330403A02Rik	RIKEN cDNA 6330403A02 gene
10352661	7.46	8.56	-2.14	3.56E-07	3.78E-05	Ptpn14	protein tyrosine phosphatase, non-receptor type 14
10345824	10.93	9.32	3.06	3.66E-07	3.85E-05	Il18rap	interleukin 18 receptor accessory protein
10403015	9.04	7.79	2.37	4.31E-07	4.41E-05	Ighv1-18	immunoglobulin heavy variable V1-18
10538842	9.05	7.77	2.42	4.37E-07	4.45E-05	Gng12	guanine nucleotide binding protein (G protein), gamma 12
10394798	7.09	5.91	2.26	4.50E-07	4.57E-05	LOC102632102	zinc finger protein 69-like
10388194	8.36	7.14	2.33	4.69E-07	4.75E-05	Spns2	spinster homolog 2
10484261	7.68	6.66	2.03	4.92E-07	4.94E-05	Cerkl	ceramide kinase-like
10453485	7.64	6.62	2.02	5.10E-07	5.06E-05	Gm23947	predicted gene, 23947 [Source:MGI Symbol;Acc:MGI:5453724]
10401673	10.59	9.33	2.4	5.17E-07	5.11E-05	Tgfb3	transforming growth factor, beta 3
10578069	5.14	6.2	-2.08	7.29E-07	6.83E-05	Gtpbp10	GTP-binding protein 10 (putative)
10562651	6.97	5.91	2.08	7.95E-07	7.38E-05	9830147E19Rik	RIKEN cDNA 9830147E19 gene
10394786	8.45	7.41	2.05	8.37E-07	7.62E-05	Gm9222	predicted gene 9222
10394783	8.45	7.41	2.05	8.37E-07	7.62E-05	Gm9222	predicted gene 9222
10475544	8.89	7.85	2.05	9.17E-07	8.18E-05	Sema6d	sema domain, transmembrane domain (TM), and cytoplasmic domain, (semaphorin) 6D
10545175	8.39	7.35	2.05	1.03E-06	8.80E-05	Igkv10-94	immunoglobulin kappa variable 10-94
10400072	8.55	10.52	-3.91	1.06E-06	9.06E-05	Scin	scinderin
10431974	7.75	6.68	2.09	1.11E-06	9.40E-05	Rapgef3	Rap guanine nucleotide exchange factor (GEF) 3
10461721	9.39	6.96	5.36	1.32E-06	0.0001	Mpeg1	macrophage expressed gene 1
10371271	7.27	8.35	-2.11	1.57E-06	0.0001	Zfp781	zinc finger protein 781
10514340	8.1	9.21	-2.15	1.59E-06	0.0001	Cdkn2a	cyclin-dependent kinase inhibitor 2A
10455112	7.71	6.11	3.04	1.78E-06	0.0001	Pcdhb17	protocadherin beta 17
10359161	8.66	7.64	2.02	1.90E-06	0.0001	Soat1	sterol O-acyltransferase 1
10586017	9.76	8.74	2.02	1.93E-06	0.0001	Uaca	uveal autoantigen with coiled-coil domains and ankyrin repeats
10412126	7.56	6.07	2.81	2.15E-06	0.0002	Il31ra	interleukin 31 receptor A
10455118	8.2	6.71	2.81	2.26E-06	0.0002	Pcdhb18	protocadherin beta 18
10404132	9.6	7.42	4.52	2.29E-06	0.0002	Cmah	cytidine monophospho-N-acetylneuraminic acid hydroxylase
10450384	7.15	8.89	-3.33	2.48E-06	0.0002	Msh5	mutS homolog 5 (E. coli)
10381798	10.98	9.2	3.44	2.59E-06	0.0002	Myl4	myosin, light polypeptide 4
10351658	6.37	8.13	-3.4	2.76E-06	0.0002	Cd48	CD48 antigen
10596190	8.88	10.45	-2.96	2.84E-06	0.0002	Bfsp2	beaded filament structural protein 2, phakinin
10562812	7.71	8.98	-2.42	2.87E-06	0.0002	Spib	Spi-B transcription factor (Spi-1/PU.1 related)
10453456	8.83	7.69	2.2	3.19E-06	0.0002	Kcnk12	potassium channel, subfamily K, member 12
10404422	7.88	6.65	2.34	3.51E-06	0.0002	Serpinb6b	serine (or cysteine) peptidase inhibitor, clade B, member 6b
10455108	8.86	7.36	2.83	3.71E-06	0.0002	Pcdhb16	protocadherin beta 16
10455123	6.92	5.42	2.84	3.77E-06	0.0003	Pcdhb19	protocadherin beta 19
10605820	8.08	6.98	2.15	3.86E-06	0.0003	Zc4h2	zinc finger, C4H2 domain containing
10572647	6.42	7.43	-2.02	4.07E-06	0.0003	Slc27a1	solute carrier family 27 (fatty acid transporter), member 1
10584572	12.16	13.38	-2.33	4.35E-06	0.0003	Hspa8	heat shock protein 8
10488382	12.48	11.22	2.39	4.70E-06	0.0003	Cd93	CD93 antigen
10455128	7.72	6.52	2.31	4.77E-06	0.0003	Pcdhb20	protocadherin beta 20
10576692	8.96	7.95	2.02	4.78E-06	0.0003	Insr	insulin receptor
10495993	10.83	12.1	-2.42	4.95E-06	0.0003	Elovl6	ELOVL family member 6, elongation of long chain fatty acids (yeast)
10352178	6.39	5.3	2.13	6.67E-06	0.0004	Sccpdh	saccharopine dehydrogenase (putative)
10467258	6.87	8.33	-2.75	6.74E-06	0.0004	Myof	myoferlin
10491091	7.5	8.53	-2.05	7.15E-06	0.0004	Tnfsf10	tumor necrosis factor (ligand) superfamily, member 10
10377319	8.63	10.72	-4.27	7.52E-06	0.0004	Myh10	myosin, heavy polypeptide 10, non-muscle
10606369	6.85	5.68	2.25	8.21E-06	0.0004	Itm2a	integral membrane protein 2A
10400143	7.48	8.54	-2.08	8.73E-06	0.0004	Stxbp6	syntaxin binding protein 6 (amisyn)
10403816	5.18	7.71	-5.79	8.99E-06	0.0005	Tcrg-V4; Trgj1; Tcrg-C1	T cell receptor gamma, variable 4; T cell receptor gamma joining 1; T cell receptor gamma, constant 1
10567316	6	7.12	-2.18	9.12E-06	0.0005	Tmc7	transmembrane channel-like gene family 7
10358434	7.14	8.63	-2.8	1.01E-05	0.0005	Pla2g4a	phospholipase A2, group IVA (cytosolic, calcium-dependent)
10368947	7.91	6.85	2.08	1.05E-05	0.0005	Aim1	absent in melanoma 1
10379630	7.2	8.29	-2.12	1.14E-05	0.0005	Slfn2	schlafen 2
10507475	9.45	8.34	2.16	1.54E-05	0.0007	Gm23143	predicted gene, 23143 [Source:MGI Symbol;Acc:MGI:5452920]
10360398	5.78	7.62	-3.57	1.81E-05	0.0008	Ifi202b	interferon activated gene 202B
10512470	10.24	8.9	2.54	1.85E-05	0.0008	Cd72	CD72 antigen
10445251	6.2	7.25	-2.06	1.97E-05	0.0008	Adgrf1	adhesion G protein-coupled receptor F1
10403063	8.67	7.28	2.62	2.09E-05	0.0009	Ighv8-12	immunoglobulin heavy variable V8-12
10411215	7.3	8.52	-2.33	2.11E-05	0.0009	Crhbp	corticotropin releasing hormone binding protein
10502335	6.61	7.87	-2.4	2.33E-05	0.001	Bank1	B cell scaffold protein with ankyrin repeats 1
10478219	8.15	9.17	-2.04	2.49E-05	0.001	Plcg1	phospholipase C, gamma 1
10465831	11.42	10.35	2.11	2.91E-05	0.0012	5730408K05Rik	RIKEN cDNA 5730408K05 gene
10536273	7.1	8.13	-2.04	3.31E-05	0.0013	Casd1	CAS1 domain containing 1
10442219	9.74	8.69	2.07	3.35E-05	0.0013	Zfp52	zinc finger protein 52
10464448	4.14	5.24	-2.14	3.46E-05	0.0014	Gm6020	predicted gene 6020 [Source:MGI Symbol;Acc:MGI:3643428]
10403034	8.95	7.5	2.72	4.08E-05	0.0015	Ighv8-8	immunoglobulin heavy variable 8-8
10417068	10.37	9.21	2.23	4.79E-05	0.0017	Gm25781	predicted gene, 25781 [Source:MGI Symbol;Acc:MGI:5455558]
10606355	7.96	9.45	-2.8	5.54E-05	0.002	Cysltr1	cysteinyl leukotriene receptor 1
10493820	6.98	8.63	-3.14	6.06E-05	0.0021	S100a6	S100 calcium binding protein A6 (calcyclin)
10497817	9.1	7.98	2.17	8.38E-05	0.0028	Anxa5	annexin A5
10498367	7.85	6.72	2.19	8.67E-05	0.0029	P2ry13	purinergic receptor P2Y, G-protein coupled 13
10600131	5.63	6.67	-2.06	9.69E-05	0.0031	Xlr4b; Xlr4c; Gm38474	X-linked lymphocyte-regulated 4B; X-linked lymphocyte-regulated 4C; predicted gene, 38474
10572432	8.39	9.44	-2.07	0.0001	0.0037	Isyna1	myo-inositol 1-phosphate synthase A1
10403821	9.63	11.67	-4.11	0.0001	0.0042	Tcrg-C3	T cell receptor gamma, constant 3
10585778	8.93	10.6	-3.17	0.0002	0.0046	Sema7a	sema domain, immunoglobulin domain (Ig), and GPI membrane anchor, (semaphorin) 7A
10510129	10.06	9.03	2.05	0.0003	0.0084	Dhrs3	dehydrogenase/reductase (SDR family) member 3
10598771	7.36	6.17	2.29	0.0004	0.0086	Maoa	monoamine oxidase A
10358389	9.08	7.77	2.48	0.0005	0.0107	Rgs2	regulator of G-protein signaling 2
10374035	9.15	10.21	-2.09	0.0005	0.0108	Xbp1	X-box binding protein 1
10592888	5.51	6.76	-2.38	0.0005	0.0109	Cxcr5	chemokine (C-X-C motif) receptor 5
10407940	9.67	11.43	-3.39	0.0005	0.011	Tcrg-C2; Trgj2; Trgv2	T-cell receptor gamma, constant 2; T cell receptor gamma joining 2; T cell receptor gamma variable 2
10348537	9.24	8.1	2.21	0.0005	0.0121	Ramp1	receptor (calcitonin) activity modifying protein 1
10539933	8.49	9.57	-2.11	0.0007	0.0152	Txnrd3	thioredoxin reductase 3
10603551	10.23	8.76	2.76	0.0009	0.0172	Cybb	cytochrome b-245, beta polypeptide
10523717	9.18	7.94	2.36	0.0009	0.0179	Spp1	secreted phosphoprotein 1
10555174	7.13	8.16	-2.05	0.001	0.0197	Lrrc32	leucine rich repeat containing 32
10406982	8.57	7.55	2.02	0.0012	0.0217	Adamts6	a disintegrin-like and metallopeptidase (reprolysin type) with thrombospondin type 1 motif, 6
10404152	10.18	9.12	2.08	0.0017	0.0293	Fam65b	family with sequence similarity 65, member B
10529375	10.82	9.63	2.29	0.0017	0.0295	Mxd4	Max dimerization protein 4
10575693	9.52	10.63	-2.16	0.0035	0.0496	Vat1l	vesicle amine transport protein 1 homolog-like (T. californica)
10576328	6.66	8.1	-2.72	0.0082	0.0908	Mc1r	melanocortin 1 receptor
10461622	5.91	7.01	-2.15	0.0103	0.106	Ms4a6b	membrane-spanning 4-domains, subfamily A, member 6B
10450508	7.18	8.62	-2.7	0.034	0.2268	Lta	lymphotoxin A

## Sheet: Figure 5A
Figure 5A: GSEA_Hallmarks_Pax5CD72_vs_WT
ID	Description	setSize	enrichmentScore	NES	pvalue	p.adjust	qvalue	rank	leading_edge	core_enrichment
HALLMARK_EPITHELIAL_MESENCHYMAL_TRANSITION	HALLMARK_EPITHELIAL_MESENCHYMAL_TRANSITION	206	-0.391283	-5.31854	1e-10	2.5e-09	7.36842e-10	3979	tags=48%, list=18%, signal=39%	Cdh2/Eno2/Fas/Fgf2/Sdc1/Fermt2/Pdlim4/Mfap5/P3h1/Vcan/Fmod/Gpc1/Htra1/Loxl2/Tnfaip3/Ecm2/Nid2/Tpm2/Il15/Mmp2/Dpysl3/Tpm4/Cap2/Col4a2/Fbln1/Itgb1/Myl9/Cxcl5/Tagln/Vcam1/Col11a1/Col5a1/Fbln2/Col3a1/Col4a1/Dst/Serpine1/Plod1/Bmp1/Efemp2/Pmepa1/Slc6a8/Mgp/Col5a2/Sgcb/Itgav/Dab2/Gadd45b/Sat1/Serpinh1/Matn2/Pvr/Calu/Tnc/Pcolce2/Gas1/Tnfrsf11b/Ecm1/Col6a2/Col6a3/Loxl1/Tpm1/Mylk/Ccn2/Fbln5/Pcolce/Slit2/S…
HALLMARK_UV_RESPONSE_DN	HALLMARK_UV_RESPONSE_DN	143	-0.365326	-4.26798	1e-10	2.5e-09	7.36842e-10	2612	tags=40%, list=12%, signal=35%	Rasa2/Nr3c1/Wdr37/Aggf1/Cap2/Mgmt/Tgfbr2/Dlc1/Atp2b4/Pdlim5/Plpp3/Nipbl/Pparg/Pten/Col11a1/Has2/Ltbp1/Fzd2/Cav1/Col3a1/Serpine1/F3/Cdon/Igf1r/Anxa4/Col5a2/Cdc42bpa/Acvr2a/Dab2/Ptprm/Rnd3/Prkca/Nfib/Pik3r3/Bmpr1a/Fhl2/Bhlhe40/Fbln5/Anxa2/Mt1/Tfpi/Mgll/Snai2/Pmp22/Apbb2/Gcnt1/Pdgfrb/Kcnma1/Plcb4/Sdc2/Ccn1/Gja1/Col1a1/Adgrl2/Col1a2/Inpp4b/Tjp1
HALLMARK_MITOTIC_SPINDLE	HALLMARK_MITOTIC_SPINDLE	198	-0.248341	-3.37176	2.00473e-07	3.34122e-06	9.8478e-07	6200	tags=50%, list=28%, signal=36%	Anln/Sass6/Clasp1/Dock2/Tbcd/Capzb/Dlg1/Myh9/Nin/Ralbp1/Rock1/Cdc42ep1/Shroom2/Arhgap5/Lats1/Pafah1b1/Tlk1/Ppp4r2/Kif23/Lrpprc/Wasf1/Ophn1/Kif22/Dync1h1/Kif1b/Kntc1/Alms1/Tubgcp3/Ranbp9/Actn4/Akap13/Ckap5/Cdc42ep2/Abr/Ttk/Cntrl/Cdk1/Synpo/Bin1/Cd2ap/Pcm1/Rab3gap1/Smc1a/Rasa2/Mapre1/Kif5b/Dock4/Kif2c/Cpap/Top2a/Rasa1/Rhof/Pdlim5/Kif4/Nek2/Farp1/Kif20b/Cdc27/Rictor/Dst/Nck1/Cenpe/Smc4/Cenpf/Ect2/Tu…
HALLMARK_PROTEIN_SECRETION	HALLMARK_PROTEIN_SECRETION	96	-0.348221	-3.50047	2.4039e-06	3.00488e-05	8.85648e-06	4552	tags=51%, list=20%, signal=41%	Atp6v1h/Atp1a1/Kif1b/Tmed2/Ykt6/Adam10/Arcn1/Uso1/Lman1/Clta/Egfr/Copb1/M6pr/Pam/Dop1a/Stx12/Sec22b/Scrn1/Stx7/Yipf6/Clcn3/Cln5/Rab9/Gosr2/Dnm1l/Vps4b/Scamp1/Lamp2/Ap3s1/Dst/Tpd52/Vps45/Arfgap3/Ppt1/Arfgef2/Atp7a/Copb2/Sec24d/Cltc/Vamp3/Tmx1/Anp32e/Arfip1/Cd63/Vamp7/Snap23/Igf2r/Ocrl/Abca1
HALLMARK_HYPOXIA	HALLMARK_HYPOXIA	200	-0.221249	-2.99953	1.32641e-05	0.000132641	3.90942e-05	2872	tags=28%, list=13%, signal=24%	Adm/Efna3/Eno1/Fosl2/Pam/Stc1/Noct/Nr3c1/P4ha2/Kdm3a/Selenbp2/Tpbg/Ccng2/Cdkn1a/Col5a1/Zfp292/Cav1/Serpine1/Tpd52/F3/Gaa/Pdk1/Aldoc/Atp7a/Bnip3l/Gpc4/Chst2/Pgf/Tes/Ccn5/Gbe1/Hk1/Prkca/Ero1a/Btg1/Cavin1/P4ha1/Pgm1/Bhlhe40/Chst3/Ccn2/Ids/Anxa2/Ets1/Hexa/Mt1/Sdc4/Akap12/Sdc2/Ccn1/Bcl2/Bgn/Mt2/Lox/Tgfb3
HALLMARK_IL2_STAT5_SIGNALING	HALLMARK_IL2_STAT5_SIGNALING	199	-0.222477	-3.01992	1.88603e-05	0.000157169	4.63235e-05	1824	tags=25%, list=8%, signal=23%	Ccne1/Csf1/Myo1c/Snx14/Ttc39b/Lrrc8c/Sh3bgrl2/Twsg1/Igf1r/Serpinb6a/Hycc2/Gbp3/Cdc42se2/P2rx4/Dhrs3/Tnfrsf1b/Anxa4/Itih5/Itgav/Gadd45b/Plpp1/Ikzf4/Wls/Casp3/Emp1/Map3k8/Il18r1/Ecm1/Xbp1/P4ha1/Bhlhe40/Ahnak/Pnp2/Plec/Ltb/Col6a1/Plscr1/Il2ra/Myo1e/Irf8/Tlr7/Prnp/Tnfsf11/Igf2r/Il1r2/Spp1/Bcl2/Ctla4/Slc1a5/Tnfsf10
HALLMARK_MTORC1_SIGNALING	HALLMARK_MTORC1_SIGNALING	200	-0.202635	-2.74718	7.85511e-05	0.000490944	0.000144699	4487	tags=38%, list=20%, signal=31%	Gtf2h1/Sord/Cops5/Ykt6/Niban1/Psmd12/Psma3/Hsp90b1/Vldlr/Nherf1/Serp1/Uso1/Ube2d3/Elovl5/Hmgcr/Eif2s2/Sytl2/Calr/Cct6a/Psma4/Canx/Eno1/M6pr/Psmc2/Stc1/Psmc6/Rab1a/Ssr1/Mcm4/Psmd13/Immt/Cdkn1a/Tcea1/Pno1/Itgb2/Rdh11/Hmgcs1/Polr3g/Adipor2/Sc5d/Etf1/Gmps/Actr2/Gga2/Pdk1/Scd1/Asns/Eef1e1/Cd9/Tuba4a/Dapp1/Me1/Serpinh1/Tes/Ufm1/Gbe1/Cyp51/Nampt/Bub1/Ero1a/Xbp1/P4ha1/Pik3r3/Pgm1/Ccng1/Idh1/Bhlhe40/Pnp2/…
HALLMARK_ALLOGRAFT_REJECTION	HALLMARK_ALLOGRAFT_REJECTION	198	-0.199166	-2.7041	7.51515e-05	0.000490944	0.000144699	3201	tags=27%, list=14%, signal=23%	Ccnd3/Cd247/Socs1/Egfr/Gpr65/H2-Ob/Hdac9/Eif3a/Map3k7/Bcl10/Il15/Lif/H2-Ea/Fyb1/Rpl3l/Ptprc/Abce1/Rars1/Lcp2/Csf1/Itgb2/Psmb10/Nck1/Tpd52/Abi1/Galnt1/Ifnar2/Mtif2/Acvr2a/H2-Oa/Itgal/F2r/Ncf4/Prkcb/Tgfb2/Hif1a/Cd1d1/Ly75/Ets1/Ltb/St8sia4/Il2ra/Gcnt1/Sit1/Irf8/Lck/Tap2/Nlrp3/Stat4/Gbp2/Cdkn2a/Ccr5/Ccr2
HALLMARK_INTERFERON_ALPHA_RESPONSE	HALLMARK_INTERFERON_ALPHA_RESPONSE	99	0.421227	4.12215	9.80481e-05	0.000544712	0.000160547	3830	tags=53%, list=17%, signal=44%	Parp12/Cd74/Rsad2/Sell/Rtp4/Ifi44/Ifitm3/Irf7/Samd9l/Irf9/Tap1/Dhx58/Herc6/Ifih1/Casp1/Cd47/Cmpk2/Ifit2/Oas1a/Cxcl10/Mx2/Ube2l6/Oas1g/Tdrd7/Ifit3/B2m/Trim25/Ifitm2/Helz2/Bst2/Adar/Ifitm1/Sp110/Psmb9/Rnf31/Mov10/Ifi30/Usp18/Uba7/Trim14/H2-Q7/Lap3/Parp9/Wars1/Oasl1/Epsti1/Il4ra/Lpar6/Irf2/Ncoa7/Slc25a28/Isg20
HALLMARK_MYOGENESIS	HALLMARK_MYOGENESIS	200	-0.187488	-2.54182	0.000287896	0.00143948	0.000424267	5946	tags=42%, list=27%, signal=31%	Des/Efs/Eno3/Ephb3/Sspn/Myh9/Sod3/Sphk1/Tnnc1/Actc1/Col15a1/Fst/Myh1/Myom1/Ncam1/Tnni2/Myoz1/Adam12/Dmpk/Nos1/Reep1/Nav2/Fgf2/Kcnh1/Tnnc2/Cox7a1/Crat/Fabp3/Myl7/Nqo1/Pcx/Hspb8/Mapre3/Mb/Mras/Spdef/Bin1/Pgam2/Cdh13/Sorbs3/Tpm2/Lpin1/Sorbs1/Col4a2/Itgb1/Tnnt1/Gnao1/Tagln/Smtn/Chrnb1/Cdkn1a/Dmd/Myo1c/Pvalb/Col3a1/Gaa/Mylpf/Gabarapl2/Agl/Slc6a8/Scd1/Sptan1/Gadd45b/Fhl1/Igfbp7/Ak1/Col6a2/Col6a3/Ablim1…
HALLMARK_TGF_BETA_SIGNALING	HALLMARK_TGF_BETA_SIGNALING	54	-0.356012	-2.76564	0.000388499	0.0017659	0.000520477	1939	tags=26%, list=9%, signal=24%	Tgfbr1/Xiap/Serpine1/Skil/Acvr1/Pmepa1/Sptbn1/Smurf1/Bmpr1a/Apc/Id3/Thbs1/Eng/Tjp1
HALLMARK_APOPTOSIS	HALLMARK_APOPTOSIS	159	-0.208278	-2.55822	0.000450036	0.00187515	0.000552676	2610	tags=27%, list=12%, signal=24%	Bcl10/Mmp2/Nefh/Mgmt/Top2a/Dnm1l/Cdkn1a/Lmna/Plat/Xiap/Bid/Ppp3r1/Cav1/Gstm2/Sc5d/Cflar/Etf1/Ppt1/Cyld/Sptan1/Bnip3l/Gadd45b/Pak1/Sat1/Casp3/Emp1/F2r/Dnajc3/Tgfb2/Nedd9/Gpx3/Pea15a/Timp3/Irf1/Gsn/Cdc25b/Btg3/Pdgfrb/Igf2r/App/Timp2/Bgn/Tnfsf10
HALLMARK_ANDROGEN_RESPONSE	HALLMARK_ANDROGEN_RESPONSE	111	-0.232466	-2.49226	0.00108412	0.00416969	0.00122896	3304	tags=33%, list=15%, signal=29%	Lman1/Ccnd3/Spdef/Ngly1/Maf/Appbp2/Hpgd/Xrcc5/Pdlim5/Elk4/Hmgcs1/Pgm3/Tpd52/Pmepa1/Cdc14b/Slc26a2/B4galt1/Scd1/Gpd1l/Itgav/Spcs3/Plpp1/Sat1/Sec24d/Gnai3/Ube2j1/Lifr/Actn1/Zbtb10/Selenop/Idi1/Herc3/Akap12/Abhd2/Sgk1/Stk39/Inpp4b
HALLMARK_APICAL_JUNCTION	HALLMARK_APICAL_JUNCTION	199	-0.168804	-2.29135	0.00132784	0.00474229	0.00139773	6015	tags=39%, list=27%, signal=29%	Col16a1/Cdh6/Dlg1/Gnai1/Icam1/Myh9/Nrap/Src/Thy1/Vav2/Nfasc/Cd274/Amigo2/Shroom2/Actc1/Gamt/Mmp9/Syk/Ikbkg/Itga3/Lama3/Nrxn2/Sdc3/Cldn9/Actn4/Dmp1/Grb7/Krt31/Nrtn/Pfn1/Nexn/Crat/Vcan/Exoc4/Col9a1/Egfr/Msn/Sgce/Sorbs3/Zyx/Actg2/Madcam1/Mmp2/Rsu1/Cx3cl1/Itgb1/Fyb1/Pik3cb/Myl9/Ptprc/Rasa1/Vcam1/Rhof/Pals1/Arpc2/Pten/Parva/Cdsn/Evl/Bmp1/Flnc/Rac2/B4galt1/Adamts5/Cnn2/Layn/Fscn1/Tnfrsf11b/Actn1/Pik3r3…
HALLMARK_G2M_CHECKPOINT	HALLMARK_G2M_CHECKPOINT	197	-0.169006	-2.28291	0.00163836	0.00546119	0.00160961	3902	tags=31%, list=17%, signal=26%	Hoxc10/Ttk/Nasp/Foxn3/Cdk1/Mki67/Knl1/Srsf1/Efna5/Prpf4b/Plk4/Cul1/Hus1/Smc1a/Syncrip/Kif5b/Mtf2/Cdc6/Orc5/Kif2c/Lbr/Cul4a/Slc12a2/Top2a/Cks2/Egf/Pds5b/Chek1/Dmd/Hmgb3/Kif4/Nek2/Rad23b/Tra2b/Wrn/Kif20b/E2f2/Cul5/Xpo1/Hmgn2/Cdc27/Cenpe/Smc4/Cenpf/Amd1/Hmmr/Hspa8/Kif11/Prim2/Stil/Kif15/Casp8ap2/Nusap1/Bub1/Smc2/Kpna2/Hif1a/Cdc25b/Meis2/Meis1/Marcks/Mt2
HALLMARK_FATTY_ACID_METABOLISM	HALLMARK_FATTY_ACID_METABOLISM	157	-0.189014	-2.31693	0.00206903	0.0064657	0.00190568	3982	tags=34%, list=18%, signal=28%	Car4/Cpox/Eno2/Fabp2/Acsl5/Elovl5/Crat/Pts/Decr1/Mdh1/Ptprg/S100a10/Gcdh/Metap1/Hsd17b11/Apex1/Cbr1/Hpgd/Hibch/Aoc3/Cpt2/Acsm3/Sucla2/Aldh3a2/Hsdl2/Rdh11/Pdha1/Hmgcs1/Adipor2/Aco2/Hsp90aa1/Eci2/Hccs/Ostc/Dld/Me1/Ephx1/Acsl4/Trp53inp2/Hsd17b7/D2hgdh/Serinc1/Cd1d1/Idh1/Hadhb/Acsl1/Nsdhl/Acadl/Idi1/Mgll/Maoa/Acot2/Cpt1a
HALLMARK_INTERFERON_GAMMA_RESPONSE	HALLMARK_INTERFERON_GAMMA_RESPONSE	202	0.301228	3.77312	0.00394855	0.0116134	0.00342289	2757	tags=34%, list=12%, signal=30%	Slamf7/Rnf213/Parp12/Cd74/Rsad2/Oas2/Rtp4/Ifi44/H2-D1/Ifitm3/Irf7/H2-Aa/Samd9l/Irf9/Nlrc5/Tap1/Ciita/Dhx58/Ccl5/Herc6/Ifih1/Casp1/H2-DMa/Bank1/Fgl2/Gch1/Cmpk2/Ifit2/Rigi/Cxcl10/Irf4/Mx2/H2-Eb1/Ube2l6/Xaf1/Tdrd7/Ifit3/Pfkp/B2m/Trim25/H2-M3/Ifitm2/Helz2/Bst2/St3gal5/Adar/Stat1/Pml/Sp110/Psmb9/Cd69/Znfx1/Mthfd2/Ptgs2/Rnf31/Casp7/Auts2/Ifi30/Usp18/Arid5b/Trim14/Fcgr1/H2-Q7/Pla2g4a/Lap3/Nfkbia/Wars1/O…
HALLMARK_ADIPOGENESIS	HALLMARK_ADIPOGENESIS	200	-0.152665	-2.06972	0.00517807	0.0143835	0.00423936	2984	tags=24%, list=13%, signal=21%	Cmpk1/Idh3a/Chuk/Fzd4/Sqor/Sorbs1/Hibch/Prdx3/Cpt2/Slc66a3/Dlat/Cox7b/Ptcd3/Immt/Ccng2/Pparg/Rab34/Adipor2/Aco2/Col4a1/Tob1/Gpam/Itih5/Dld/Me1/Angpt1/Nabp1/Gbe1/G3bp2/Lifr/Cavin1/Agpat3/Cat/Pgm1/Idh1/Mylk/Acadl/Map4k3/Mgll/C3/Gpx3/Dbt/Lpl/Elovl6/Omd/Slc27a1/Slc1a5/Abca1
HALLMARK_INFLAMMATORY_RESPONSE	HALLMARK_INFLAMMATORY_RESPONSE	201	-0.15151	-2.05718	0.00652951	0.0155465	0.00458211	2591	tags=21%, list=12%, signal=19%	Il15/Lif/Ly6e/Cx3cl1/Tpbg/Il1r1/Cxcl5/Cdkn1a/Lcp2/Csf1/Has2/Serpine1/F3/Osm/Abi1/Ccr7/Selenos/P2rx4/Tnfrsf1b/Rasgrp1/Acvr2a/Chst2/Gnai3/Pvr/Lta/Nampt/Sema4d/Il18r1/Hif1a/Pik3r5/Dcbld2/Irf1/Lck/Osmr/Ifnar1/Slc7a2/Mmp14/Nlrp3/Ptger4/Gpr132/Cd55/Tnfsf10/Abca1
HALLMARK_KRAS_SIGNALING_UP	HALLMARK_KRAS_SIGNALING_UP	202	-0.148698	-2.0315	0.00605968	0.0155465	0.00458211	7812	tags=47%, list=35%, signal=31%	Gfpt2/Serpina3c/Adgrl4/Mmp11/Peg3/Reln/Serpina3m/Trib2/Wnt7a/Gadd45g/Rabgap1l/Cfhr1/Gprc5b/Ank/Birc3/Jup/Pecam1/Nr1h4/Hkdc1/Tph1/Ikzf1/Tspan1/Cab39l/Dnmbp/Dock2/Arg1/Hsd11b1/Map7/Nin/Serpina3k/Map4k1/H2bc3/Angptl4/Ccser2/Cidea/Etv1/Mmp9/Abcb1a/Mall/Plek2/Gucy1a1/Adam17/Prdm1/Bpgm/Sparcl1/Kif5c/Etv4/Scn1b/Snap25/Strn/Zfp639/Bmp2/Cdadc1/Gabra3/Prelid3b/Slpi/Tnfaip3/Ammecr1/Hdac9/Mycn/Crot/Ephb2/Lif…
HALLMARK_GLYCOLYSIS	HALLMARK_GLYCOLYSIS	199	-0.147469	-2.00175	0.0063889	0.0155465	0.00458211	4543	tags=33%, list=20%, signal=26%	Aldh7a1/Fbp2/Sdc3/Gmppb/Irs2/Cldn9/Eno2/Kif2a/Sdc1/Tgfa/Tpst1/Vldlr/Nasp/Hdlbp/Cdk1/Vcan/Gpc1/Pcx/Egfr/Mdh1/Pgam2/Efna3/Eno1/Pam/Pfkfb1/Kif20a/Stc1/Chpf/Me2/P4ha2/Tpbg/Polr3k/Pmm2/Ak3/Rars1/Col5a1/Zfp292/Plod1/Gfpt1/Hmmr/Agl/B4galt1/Galk2/Copb2/Gpc4/Dld/Me1/Chst2/Fut8/Nol3/Cyb5a/Ero1a/Bpnt1/P4ha1/Idh1/Hs6st2/Nsdhl/Depdc1a/Gnpda1/Rpe/Slc35a3/Plod2/Sdc2/Qsox1/Cacna1h
HALLMARK_TNFA_SIGNALING_VIA_NFKB	HALLMARK_TNFA_SIGNALING_VIA_NFKB	199	0.184783	2.32465	0.0135118	0.0297252	0.00876111	1269	tags=21%, list=6%, signal=20%	Tsc22d1/Atf3/Cd44/Ccl4/Jun/Tap1/Ccl5/Ifih1/Ier3/Nr4a2/Klf9/Gch1/Klf6/Ier5/Ifit2/Dusp1/Rigi/Ccnd1/Fut4/Cxcl10/Il6st/Il7r/Sik1/Plek/Smad3/Eif1/Vegfa/Btg2/Zfp36/B4galt5/Tgif1/Klf4/Tnf/Dusp2/Slc2a3/Myc/Plaur/Dusp4/Pnrc1/Cd69/Trib1
HALLMARK_P53_PATHWAY	HALLMARK_P53_PATHWAY	199	0.171402	2.15631	0.0136736	0.0297252	0.00876111	3620	tags=31%, list=16%, signal=26%	Tsc22d1/Atf3/Jun/Tcn2/Tap1/Casp1/Ier3/Zmat3/Ier5/S100a4/Slc3a2/St14/Rb1/Trib3/Btg2/Plxnb2/H2aj/Hexim1/H2ac25/Ddit3/Klf4/Rxra/Sfn/Irak1/Foxo3/Ei24/Tgfb1/Rap2b/Slc19a2/Pidd1/Iscu/Rack1/Rps12/Rps27l/Ninj1/Tnfsf9/Rpl18/Ifi30/Hint1/Notch1/Cd82/Jag2/Serpinb5/Def6/Fam162a/Retsat/Ppp1r15a/Rpl36/Rrp8/Pom121/Zfp36l1/Ccnd2/Mxd1/H1f2/Tax1bp3/Cyfip2/Fos/Steap3/Ddit4/Hras/Hspa4l
HALLMARK_ESTROGEN_RESPONSE_EARLY	HALLMARK_ESTROGEN_RESPONSE_EARLY	200	-0.13874	-1.88093	0.0142682	0.0297255	0.0087612	1937	tags=18%, list=9%, signal=17%	Farp1/Rbbp8/Rhod/Foxc1/Tob1/Aldh3b1/Igf1r/Slc16a1/Slc26a2/B4galt1/Dhrs3/Gfra1/Rasgrp1/Aff1/Ccn5/Eeig1/Xbp1/Sh3bp5/Ablim1/Prss23/Fhl2/Bhlhe40/Slc24a3/Slc37a1/Tubb2b/Kcnk5/Asb13/Slc7a2/Abhd2/Ugcg/Olfml3/Hes1/Gja1/Bcl2/Myof/Cxcl12
HALLMARK_OXIDATIVE_PHOSPHORYLATION	HALLMARK_OXIDATIVE_PHOSPHORYLATION	198	0.295434	3.70507	0.0154536	0.0309071	0.00910947	4580	tags=48%, list=20%, signal=38%	Phyh/Atp5f1d/Mtrf1/Atp5mc1/Uqcrq/Sdhc/Cox5a/Mrpl34/Por/Ndufa2/Atp5f1e/Ndufs7/Cox4i1/Mgst3/Ndufa7/Polr2f/Ndufs6/Uqcrh/Ndufa4/Cox7a2l/Atp5pd/Mtrr/Cyc1/Surf1/Cycs/Uqcr11/Atp6v0e/Cox6c/Atp5mc3/Ndufa3/Ndufb8/Atp5po/Mrps30/Ndufc1/Iscu/Mrpl11/Sdhb/Casp7/Atp5mc2/Cox6b1/Cox5b/Ndufa1/Atp5pf/Bckdha/Timm10/Atp6ap1/Ndufa6/Ndufs3/Acaa1a/Atp5me/Phb2/Fh1/Ndufs8/Ndufc2/Ndufb2/Ndufab1/Ndufs4/Ogdh/Uqcrc1/Idh2/Mtx2/…
HALLMARK_UNFOLDED_PROTEIN_RESPONSE	HALLMARK_UNFOLDED_PROTEIN_RESPONSE	112	0.183218	1.88822	0.016819	0.0318076	0.00937487	4189	tags=35%, list=19%, signal=28%	Atf3/Stc2/H2ax/Slc1a4/Banf1/Eif4a3/Slc7a5/Vegfa/Ern1/Lsm4/Chac1/Herpud1/Imp3/Rps14/Mthfd2/Eif4e/Aldh18a1/Yif1a/Atp6v0d1/Psat1/Eif2ak3/Cebpg/Tubb2a/Atf6/Exosc5/Xpot/Preb/Iars1/Atf4/Eif4ebp1/Ddit4/Exosc4/Hspa9/Dnajb9/Exosc9/Pdia5/Cxxc1/Zbtb17/Exosc2
HALLMARK_MYC_TARGETS_V1	HALLMARK_MYC_TARGETS_V1	201	0.144777	1.82213	0.0171761	0.0318076	0.00937487	6672	tags=43%, list=30%, signal=31%	Impdh2/Mrpl23/Srm/Cox5a/Rps2/Ptges3/Snrpd2/Snrpg/Lsm2/C1qbp/Rps10/Hdgf/Odc1/Rnps1/Pabpc4/Cyc1/Rpl22/Myc/Tufm/Ruvbl2/Hspe1/Cad/Rack1/Trim28/Eif4e/Pold2/Rpl18/Rps6/Fbl/Hspd1/Ran/Rpl34/Dut/Phb2/Rps5/Ndufab1/Erh/Rpl6/Exosc7/Rpl14/Sf3a1/Eef1b2/Xpot/Hsp90ab1/Vdac3/Eif3d/Iars1/Psma6/Snrpa1/Ppm1g/Pcbp1/Kars1/Hnrnpd/Mcm6/Slc25a3/Pa2g4/Tfdp1/Psmd3/Psma1/Rps3/Snrpa/Eif1ax/Hdac2/Kpnb1/Nme1/H2az1/Rfc4/Rplp0/C…
HALLMARK_COMPLEMENT	HALLMARK_COMPLEMENT	196	-0.138269	-1.86269	0.0202881	0.0362288	0.010678	3145	tags=23%, list=14%, signal=20%	Cblb/Tnfaip3/Dusp5/Calm3/Casp9/Cdh13/Zfpm2/Dock4/Col4a2/Dyrk2/Usp16/Dpp4/Cda/Lcp2/Plat/Usp15/Lamp2/Serpine1/F3/Rasgrp1/Pdp1/Me1/Casp3/Gnai3/Calm1/Prcp/Ctsl/Pik3r5/Gmfb/Dusp6/Pik3cg/C3/Plscr1/Irf1/Cpq/Lck/Gnb4/Mmp14/Kynu/Lrp1/Dock9/C1s1/Cd55/Timp2/Fn1
HALLMARK_DNA_REPAIR	HALLMARK_DNA_REPAIR	150	0.170104	1.92833	0.021123	0.0364189	0.010734	6302	tags=44%, list=28%, signal=32%	Polr1h/Cmpk2/Impdh2/Mpc2/Polr2h/Rbx1/Eif1b/Pola2/Polr2f/Adcy6/Polr2e/Dad1/Polr2i/Surf1/Taf10/Dguok/Nelfb/Snapc4/Bola2/Zfp707/Pold1/Adrm1/Polr3gl/Aaas/Dut/Taf6/Gtf3c5/Ercc1/Rala/Gpx4/Pom121/Polr2c/Taf1c/Gtf2h5/Rad51/Gtf2h3/Polr2g/Vps37b/Polr2d/Polr2j/Pold4/Nme1/Supt4a/Supt5/Tarbp2/Gtf2a2/Nt5c/Rae1/Vps28/Pole4/Nfx1/Dgcr8/Rfc4/Lig1/Pde4b/Nelfe/Poll/Brf2/Rfc5/Aprt/Ercc3/Prim1/Polr1c/Polr2a/Ssrp1/Tsg1…
HALLMARK_IL6_JAK_STAT3_SIGNALING	HALLMARK_IL6_JAK_STAT3_SIGNALING	88	-0.195088	-1.90904	0.0262786	0.0437976	0.0129088	2145	tags=23%, list=10%, signal=21%	Il1r1/Pla2g2a/Csf1/Stam2/Ptpn2/Tnfrsf1b/Cd9/Itga4/Map3k8/Il18r1/Myd88/Pik3r5/Il10rb/Ltb/Il2ra/Irf1/Osmr/Ifnar1/Il1r2/Dntt
HALLMARK_UV_RESPONSE_UP	HALLMARK_UV_RESPONSE_UP	156	0.141474	1.64843	0.0274382	0.0442552	0.0130436	4077	tags=30%, list=18%, signal=25%	Lhx2/Atf3/Tap1/H2ax/Gch1/Mrpl23/Creg1/Il6st/Polr2h/H2-M3/Btg2/Dlg4/Eif2s3x/Klhdc3/Prkcd/Dnaja1/Cdc34/Bcl2l11/Arrb2/Hspa2/Acaa1a/Rxrb/Ago2/Cyp1a1/Cltb/Dnajb1/Cdo1/Cebpg/Clcn2/Nfkbia/Sigmar1/Aldoa/Rhob/Selenow/Tgfbrap1/Mark2/Fos/Mgat1/Sqstm1/Ggh/Spr/Wiz/Cyb5r1/Ppif/Parp2/Fkbp4/Hmox1

## Sheet: Figure 5B
Figure 5B: GSEA_Hallmarks_Pax5_vs_WT
ID	Description	setSize	enrichmentScore	NES	pvalue	p.adjust	qvalue	rank	leading_edge	core_enrichment
HALLMARK_MYC_TARGETS_V1	HALLMARK_MYC_TARGETS_V1	201	-0.535797	-7.61109	1e-10	8.33333e-10	2.63158e-10	5721	tags=77%, list=26%, signal=58%	H2az1/Snrpa/Lsm7/Ilf2/Rfc4/Cdc20/Eif4g2/Slc25a3/Snrpb2/Txnl4a/Eif1ax/Cct2/Cct5/Cdk2/Fbl/Hdgf/Nme1/Rnps1/Psmd3/Srsf7/Tomm70a/Exosc7/Ncbp2/Pabpc1/Ube2l3/Psma4/Psma6/G3bp1/Hnrnpa2b1/Eif3d/Cyc1/Psmd1/Cct3/Pold2/Eif4h/Pcbp1/Psma1/Mad2l1/C1qbp/Dhx15/Smarcc1/Tfdp1/Tardbp/Tufm/Psmc4/Nop16/Ncbp1/Ndufab1/Stard7/Hnrnpd/Hsp90ab1/Srm/Psmb3/Lsm2/Uba2/Gspt1/Ruvbl2/Cops5/Nhp2/Snrpa1/Sf3b3/Apex1/Cct4/Erh/Rrm1/Srs…
HALLMARK_E2F_TARGETS	HALLMARK_E2F_TARGETS	200	-0.48513	-6.83889	1e-10	8.33333e-10	2.63158e-10	6184	tags=74%, list=28%, signal=54%	Brca2/Dclre1b/Mre11a/Pnn/Ssrp1/H2az1/Nudt21/Kif18b/Tubg1/Cdc20/Hmmr/Mki67/Psmc3ip/Rfc1/Snrpb/Stag1/Aurkb/Paics/Cdk1/Smc3/Ctcf/Ilf3/Nme1/Prps1/Orc6/Spc25/Hmgb2/Brca1/Dlgap5/Anp32e/Spc24/Pold3/Naa38/Bard1/Pms2/Pold2/Prkdc/Tubb5/Wee1/Mad2l1/Dctpp1/Phf5a/Kif4/Plk1/Pole/Trp53/Zw10/Ddx39a/Nup205/Ing3/Depdc1a/Hnrnpd/Cdca3/Suv39h1/Gins1/Tcf19/Cdkn1a/Gspt1/Rpa2/Diaph3/Ccp110/Mcm3/Nap1l1/Cks1b/Cnot9/Donson…
HALLMARK_MTORC1_SIGNALING	HALLMARK_MTORC1_SIGNALING	200	-0.470193	-6.62831	1e-10	8.33333e-10	2.63158e-10	3609	tags=60%, list=16%, signal=51%	Cd9/Rab1a/Sord/Sqle/Immt/Hk2/Nmt1/Plk1/Psmb5/Psmc4/Ddx39a/Nup205/Tcea1/Sc5d/Nupr1/Cacybp/Cdkn1a/Pik3r3/Pdap1/Cops5/Nherf1/Ero1a/Uso1/Tmem97/Plod2/Tomm40/Sec11a/Atp5mc1/Rrp9/Ufm1/Ssr1/Ddit3/Mcm4/Abcf2/Bub1/Dhcr7/Mcm2/Eprs1/Stard4/Gmps/Pitpnb/Acly/Psat1/Got1/Map2k3/Fkbp2/Psma3/Psme3/Uchl5/Psmd14/Hmgcr/Hspe1/Pfkl/Stip1/Fads2/Actr2/Adipor2/Gbe1/Cct6a/Cyb5b/Rpa1/Dhcr24/Aldoa/Cyp51/Ung/Pgm1/Ifrd1/Ldha/…
HALLMARK_G2M_CHECKPOINT	HALLMARK_G2M_CHECKPOINT	197	-0.408837	-5.74737	1e-10	8.33333e-10	2.63158e-10	6184	tags=65%, list=28%, signal=48%	Brca2/Cbx1/Ccnt1/Prpf4b/Rad54l/Mapk14/H2az1/Sap30/Cdc20/Bcl3/Hif1a/Hmmr/Lig3/Marcks/Mki67/Stag1/Aurkb/Exo1/Knl1/Ccnf/Cdk1/Ctcf/Ewsr1/Ilf3/Orc6/Pafah1b1/Pura/Stil/Tent4a/Traip/G3bp1/Dbf4/Bard1/Kif5b/Upf1/Sqle/Mad2l1/Cul5/Egf/Kif4/Plk1/Pole/Smarcc1/Tfdp1/Cul3/Ddx39a/Kif23/Polq/Hnrnpd/Suv39h1/Ttk/Prmt5/Cdc7/Gspt1/Rpa2/Kif15/Chaf1a/Cenpf/Hira/Incenp/Mcm3/Cks1b/Pds5b/Espl1/Hmgn2/Ythdc1/Hnrnpu/Cdc45/Jp…
HALLMARK_MYC_TARGETS_V2	HALLMARK_MYC_TARGETS_V2	58	-0.574588	-4.73225	1e-10	8.33333e-10	2.63158e-10	3753	tags=72%, list=17%, signal=60%	Mphosph10/Sord/Dctpp1/Mrto4/Hk2/Plk1/Nop16/Supv3l1/Farsa/Las1l/Wdr74/Srm/Grwd1/Pus1/Ndufaf4/Tmem97/Rabepk/Rrp9/Cbx3/Mcm4/Plk4/Tbrg4/Gnl3/Nip7/Hspe1/Bysl/Ddx18/Wdr43/Nolc1/Rrp12/Nop2/Ung/Mybbp1a/Phb1/Imp4/Noc4l/Pa2g4/Aimp2/Tcof1/Pprc1/Hspd1/Utp20
HALLMARK_UNFOLDED_PROTEIN_RESPONSE	HALLMARK_UNFOLDED_PROTEIN_RESPONSE	112	-0.377649	-4.12795	1e-10	8.33333e-10	2.63158e-10	3356	tags=49%, list=15%, signal=42%	Gosr2/Lsm1/Dcp2/Nop14/Khsrp/Ccl2/Srprb/Srpra/Nfya/Eif4a3/Ero1a/Exosc9/Nhp2/Cebpg/Cks1b/Sec11a/Rrp9/Ssr1/Exosc2/Tspyl2/Chac1/Eif4a1/Eif4e/Eif4ebp1/Psat1/Eif4a2/Eif4g1/Sec31a/Nolc1/Vegfa/Dkc1/Tars1/Eif2s1/Xpot/Dcp1a/Ywhaz/Slc1a4/Fus/Dnajc3/Exosc1/Hspa9/Sdad1/Calr/Hsp90b1/Iars1/Hspa5/Hyou1/Pdia6/Asns/Atf4/Slc7a5/Aldh18a1/Nabp1/Mthfd2/Xbp1
HALLMARK_IL2_STAT5_SIGNALING	HALLMARK_IL2_STAT5_SIGNALING	199	-0.220048	-3.09717	2.08259e-07	1.48756e-06	4.69757e-07	1796	tags=25%, list=8%, signal=23%	Slc39a8/Myo1e/Irf8/Odc1/Gpr65/Myo1c/Gadd45b/Gsto1/Ccnd2/Umps/Socs1/Plec/Nop2/Uck2/Ltb/Sell/Ikzf4/Cdc42se2/Cdc6/Ttc39b/Lif/Ifitm3/Ccne1/St3gal4/Praf2/Pnp2/Tnfrsf1b/Csf1/Prkch/Ccnd3/Ncoa3/Pim1/Il10ra/Bcl2l1/Igf2r/Slc1a5/Map3k8/Ctla4/Rragd/Cish/Gbp3/Bhlhe40/Bcl2/Tnfsf10/Xbp1/Tlr7/Sh3bgrl2/Cd48/Cd44
HALLMARK_INTERFERON_GAMMA_RESPONSE	HALLMARK_INTERFERON_GAMMA_RESPONSE	202	-0.213326	-3.02174	4.0703e-07	2.54394e-06	8.03348e-07	3321	tags=32%, list=15%, signal=27%	Eif4e3/Pnpt1/Cmtr1/Icam1/Ifit2/Oas3/Ifi27/Btg1/Il15/Ccl2/Stat4/Rbck1/Ifi44/Cdkn1a/Psme2/Usp18/Znfx1/Psme1/Trim21/Tapbp/Pml/Psmb10/Isoc1/Irf8/Psmb2/Ifit3/C1s1/Myd88/Psma3/Cd274/Socs1/Stat2/Ifi35/Casp7/Ptpn2/Trim25/Wars1/Nup93/Cd74/Bst2/Socs3/Psma2/Eif2ak2/Parp14/Ifitm3/Pnp2/Irf1/Cmpk2/Nampt/Csf2rb2/Ncoa3/Pim1/Lgals3bp/Il10ra/Pfkp/Psmb8/Ifih1/Mthfd2/Ly6e/Gbp3/Tnfsf10/Bank1/Pla2g4a/Mt2
HALLMARK_MITOTIC_SPINDLE	HALLMARK_MITOTIC_SPINDLE	198	-0.205051	-2.87007	4.03403e-06	2.24113e-05	7.07725e-06	4691	tags=39%, list=21%, signal=31%	Bcr/Cdk1/Smc3/Dock4/Map1s/Arhgef7/Sac3d1/Cep192/Pcgf5/Dync1h1/Dst/Hdac6/Pafah1b1/Dlgap5/Epb41/Shroom1/Arhgap5/Kif5b/Anln/Cep57/Arf6/Kif4/Plk1/Tlk1/Net1/Tubd1/Kif23/Lats1/Pkd2/Ttk/Vcl/Cdc42/Ect2/Arhgdia/Kif15/Ckap5/Cenpf/Incenp/Myh9/Tiam1/Espl1/Rab3gap1/Sorbs2/Actn4/Smc4/Myo1e/Bub1/Pxn/Sptbn1/Ppp4r2/Lmnb1/Kntc1/Prc1/Birc5/Cd2ap/Kif20b/Mapre1/Fbxo5/Nek2/Bin1/Kif11/Capzb/Lrpprc/Abr/Rhof/Ezr/Apc/Nedd…
HALLMARK_HEME_METABOLISM	HALLMARK_HEME_METABOLISM	193	0.21715	2.91103	5.71795e-06	2.85897e-05	9.02833e-06	4983	tags=40%, list=22%, signal=31%	Myl4/Ell2/Kdm7a/Tfdp2/Optn/H1f0/Gypc/Ncoa4/Btrc/Ctns/Ypel5/Htatip2/Endod1/Mpp1/Cir1/Lmo2/Agpat4/Car2/Tal1/Mkrn1/Hbb-bt/Ctsb/Ctse/Synj1/Aldh6a1/Atp6v0a1/Bnip3l/Marchf2/Tmem9b/Pgls/Dcun1d1/Foxo3/Arhgef12/Lamp2/Mospd1/Tnrc6b/Rbm5/Btg2/Mxi1/Sdcbp/Hagh/Rnf19a/Ppp2r5b/Trak2/Epor/Vezf1/Adipor1/Narf/Fech/Daam1/H4c3/Foxj2/Fbxo9/Nnt/Prdx2/Riok3/Arl2bp/Kat2b/Ppox/Tns1/Urod/Blvra/Ezh1/Slc4a1/Khnyn/Lrp10/Sec1…
HALLMARK_OXIDATIVE_PHOSPHORYLATION	HALLMARK_OXIDATIVE_PHOSPHORYLATION	198	-0.196165	-2.74569	1.06767e-05	4.85304e-05	1.53254e-05	5606	tags=41%, list=25%, signal=31%	Ndufb8/Uqcrb/Ndufa8/Ndufs7/Cyb5r3/Etfb/Etfa/Slc25a3/Uqcrfs1/Ndufv2/Atp5f1c/Uqcrq/Tomm70a/Timm13/Mrps22/Mrps11/Ndufc2/Opa1/Cox7a2/Mdh2/Timm9/Cyc1/Sdhd/Ndufb4/Slc25a4/Atp5f1b/Mfn2/Atp5po/Mrps15/Immt/Aco2/Vdac2/Supv3l1/Ndufab1/Cs/Hsd17b10/Ndufs8/Mrps30/Htra2/Uqcr10/Cox10/Pmpca/Ndufa5/Mrpl15/Atp5mc1/Cox17/Atp5mg/Atp6v1c1/Dld/Hadhb/Dlat/Oat/Ogdh/Timm17a/Vdac1/Rhot1/Sdhb/Vdac3/Tomm22/Afg3l2/Mpc1/Acadvl…
HALLMARK_ADIPOGENESIS	HALLMARK_ADIPOGENESIS	200	-0.183094	-2.58108	5.19681e-05	0.000216534	6.83791e-05	3294	tags=29%, list=15%, signal=25%	Nkiras1/Abcb8/Immt/Aco2/Nmt1/Ndufab1/Cs/Tkt/Ubqln1/Uqcr10/Omd/Pex14/Ndufa5/Mrpl15/Slc5a6/Coq5/Mtch2/Gpat4/Reep6/Dld/Gpx3/Slc66a3/Dlat/Dhcr7/Sdhb/Adcy6/Scp2/Dhrs7/Jagn1/Acly/Dnajc15/Ppp1r15b/Pfkl/Adipor2/Samm50/Gbe1/Aplp2/Cox7b/Aldoa/Gpam/Pfkfb3/Pgm1/Mgll/Scarb1/Retsat/Esyt1/C3/Ywhag/G3bp2/Agpat3/Idh3a/Prdx3/Slc1a5/Nabp1/Cat/Slc27a1/Elovl6/Abca1
HALLMARK_ANDROGEN_RESPONSE	HALLMARK_ANDROGEN_RESPONSE	111	-0.228065	-2.4819	6.64847e-05	0.00025571	8.07507e-05	1389	tags=24%, list=6%, signal=23%	Slc38a2/Lman1/Vapa/Appbp2/Hmgcr/Dhcr24/Rrp12/Zmiz1/Abcc4/Idi1/Hmgcs1/Pa2g4/Ngly1/Fads1/Scd2/Ube2j1/Gpd1l/Sec24d/Ccnd3/Fkbp5/Herc3/Sgk1/Scd1/Akap12/Stk39/Ccnd1/Inpp4b
HALLMARK_HYPOXIA	HALLMARK_HYPOXIA	200	-0.169301	-2.38664	0.000230793	0.000824261	0.000260293	6199	tags=42%, list=28%, signal=30%	Ampd3/Atf3/Has1/Igfbp3/Pdgfb/Slc6a6/Tgfbi/Tpbg/Ccn5/Pdk1/Sap30/Kdelr3/Adm/Hs3st1/Ier3/Phkg1/Sdc3/Tpi1/Tpst2/Wsb1/Hdlbp/Adora2b/Noct/Ndst1/Cited2/Tnfaip3/Eno2/Gaa/Gapdh/Stc1/Sult2b1/Pgam2/Col5a1/Ncan/Csrp2/P4ha2/Brs3/Hk2/Sdc2/Tgm2/Irs2/Jmjd6/Btg1/Pygm/Siah2/Cdkn1a/Ero1a/Fam162a/Anxa2/Myh9/Ddit3/B3galt6/Grhpr/Pfkl/Gbe1/Aldoa/Pfkfb3/Vegfa/Pgm1/Ldha/Car12/Scarb1/Bgn/Mif/Pam/Eno1/Slc2a1/Ccn1/Prkca/Sdc…
HALLMARK_INTERFERON_ALPHA_RESPONSE	HALLMARK_INTERFERON_ALPHA_RESPONSE	99	-0.236928	-2.45309	0.00025576	0.000852533	0.000269221	4496	tags=40%, list=20%, signal=32%	Trim26/Ccrl2/Lap3/Mvb12a/Rtp4/Mx2/Pnpt1/Cmtr1/Ifit2/Ifi27/Il15/Ifi44/Psme2/Usp18/Psme1/Trim21/Ifit3/C1s1/Psma3/Stat2/Ifi35/Sell/Trim25/Wars1/Cd74/Tmem140/Bst2/Eif2ak2/Parp14/Ifitm3/Csf1/Irf1/Cmpk2/Lgals3bp/Psmb8/Trim5/Ifih1/Ly6e/Gbp2/Gbp3
HALLMARK_GLYCOLYSIS	HALLMARK_GLYCOLYSIS	199	-0.167552	-2.35829	0.000278489	0.000870278	0.000274825	8899	tags=56%, list=40%, signal=34%	Chst2/Miox/Isg20/Chst12/Ddit4/Cog2/Gpr87/Agrn/Ang/Efna3/Gpc1/Stmn1/Lhx9/Mertk/Mdh1/Pfkfb1/Alg1/Taldo1/Vldlr/Nt5e/Slc25a13/Gal3st1/Sdhc/Polr3k/Pygl/Dcn/Egfr/P4ha1/Spag4/Nanp/Slc16a3/Ndst3/Fbp2/Igfbp3/Tgfbi/Tpbg/Ppia/Gmppb/Copb2/Sap30/Kdelr3/Hmmr/Ier3/Sdc3/Tpi1/Slc25a10/Gmppa/Hdlbp/Adora2b/Cdk1/Cited2/Prps1/Hax1/Paxip1/Me2/Aldh7a1/Eno2/Mdh2/Stc1/Tff3/Gne/Fut8/Pgam2/Gale/Col5a1/B4galt1/P4ha2/Hk2/Sdc…
HALLMARK_DNA_REPAIR	HALLMARK_DNA_REPAIR	150	-0.186541	-2.33285	0.000301747	0.000887491	0.00028026	4807	tags=38%, list=22%, signal=30%	Nudt9/Clp1/Ell/Mrpl40/Nme1/Rev3l/Aaas/Cstf3/Gtf2a2/Nelfe/Sac3d1/Ncbp2/Aprt/Snapc4/Snapc5/Rae1/Pold3/Ddb1/Adrm1/Taf12/Trp53/Zwint/Nt5c3/Polr1h/Rpa2/Sf3a3/Cant1/Cox17/Mpg/Srsf6/Ddb2/Pcna/Guk1/Pole4/Ercc8/Dut/Adcy6/Dgcr8/Pom121/Pold1/Tyms/Umps/Polr2a/Gsdme/Fen1/Alyref/Rad51/Taf9/Eloa/Tmed2/Rrm2b/Hprt1/Pola1/Ada/Pnp2/Cmpk2/Polh
HALLMARK_APOPTOSIS	HALLMARK_APOPTOSIS	159	-0.184666	-2.38316	0.000421338	0.00117038	0.000369594	4659	tags=36%, list=21%, signal=29%	Cdk2/Anxa1/Prf1/Tnfrsf12a/Aifm3/Hmgb2/Xiap/Brca1/Eno2/F2r/Igfbp6/Rela/Timp1/Wee1/Mgmt/Vdac2/Ank/Plat/Sc5d/Cyld/Cdkn1a/Tgfbr3/Timp3/Ddit3/Gpx3/Dnaja1/Slc20a1/Gstm2/Gadd45b/Ppp3r1/App/Crebbp/Ccnd2/Pdgfrb/Gna15/Casp7/Nefh/Bid/Retsat/Bgn/Ppt1/Bax/Timp2/Dnajc3/Nedd9/Ifitm3/Etf1/Irf1/Tnf/Cdc25b/Satb1/Top2a/Bcl2l1/Igf2r/Bcl2l11/Tnfsf10/Ccnd1/Cd44
HALLMARK_EPITHELIAL_MESENCHYMAL_TRANSITION	HALLMARK_EPITHELIAL_MESENCHYMAL_TRANSITION	206	-0.158445	-2.26333	0.000543793	0.00143104	0.000451906	8345	tags=52%, list=37%, signal=33%	Bdnf/Comp/Ecm1/Fzd8/Gpc1/Oxtr/Sntb1/Tagln/Wnt5a/Nt5e/Sgcg/Prss1l/Efemp2/Cthrc1/Adam12/Col5a2/Dab2/Dcn/Itga2/Lama3/Pthlh/Cxcl5/Slit3/Tgfb1/Ntm/Htra1/Gpx7/Basp1/Lrrc15/Fstl3/Col6a2/Col6a3/Fgf2/Cxcl1/Igfbp3/Loxl1/Snai2/Serpine2/Tgfbi/Fas/Lgals1/Matn2/Mmp14/Mmp2/Tpm2/Pdlim4/Calu/Serpinh1/Col3a1/Itgb5/Lrp1/Pmp22/Tnfaip3/Vcam1/Tnfrsf12a/Pcolce2/Slc6a8/Col4a2/Dst/Eno2/Gem/Tnfrsf11b/Timp1/Tpm1/Prss3/Cald…
HALLMARK_PI3K_AKT_MTOR_SIGNALING	HALLMARK_PI3K_AKT_MTOR_SIGNALING	105	-0.206072	-2.18979	0.00061327	0.00153317	0.00048416	4660	tags=38%, list=21%, signal=30%	Cdk1/Cdk2/Ngf/Dapp1/Ywhab/Smad2/Pikfyve/Pin1/Ube2d3/Pak4/Ppp1ca/Pten/Hras/Mknk2/Cdkn1a/Pik3r3/Arhgdia/Ptpn11/Tiam1/Ppp2r1b/Ddit3/Eif4e/Ecsit/Map2k3/Myd88/Cltc/Dusp3/Actr2/Ube2n/Stat2/Atf1/Pfn1/Slc2a1/Calr/Hsp90b1/Acaca/Rps6ka1/Trib3/Plcg1/Prkcb
HALLMARK_P53_PATHWAY	HALLMARK_P53_PATHWAY	199	0.16283	2.21053	0.000915189	0.00217902	0.000688112	4012	tags=32%, list=18%, signal=26%	Mxd4/Tcn2/Sat1/Sdc1/Ephx1/Casp1/Klf4/Tap1/Sesn1/S100a4/Jun/Fgf13/Sfn/Tsc22d1/Abhd4/Tax1bp3/Tm7sf3/Fos/Cgrrf1/Hspa4l/H2ac25/Mxd1/Hexim1/Txnip/Coq8a/Gm2a/Zmat3/Foxo3/Ankra2/Fuca1/Prmt2/Btg2/St14/Tgfa/Tob1/Ier5/Ip6k2/H1f2/Vwa5a/Ei24/Ptpre/Ercc5/Gadd45a/Rb1/Rps12/Rap2b/Cdk5r1/Stom/Irak1/Serpinb5/Fbxw7/Tprkb/Kif13b/Trafd1/Klk8/Rpl36/Pitpnc1/Ldhb/Tpd52l1/Abat/Ctsf/Perp/Iscu
HALLMARK_UV_RESPONSE_DN	HALLMARK_UV_RESPONSE_DN	143	-0.181436	-2.2363	0.000971522	0.00220801	0.000697265	1401	tags=19%, list=6%, signal=18%	Sfmbt1/Rnd3/Lamc1/Pdgfrb/Cap2/Col1a2/Apbb2/Atxn1/Mgll/Zmiz1/Rxra/Ldlr/Ccn1/Abcc1/Prkca/Prkar2b/Gja1/Slc7a1/Tfpi/Pik3cd/Adgrl2/Mt1/Kcnma1/Plcb4/Bhlhe40/Inpp4b/Tjp1
HALLMARK_INFLAMMATORY_RESPONSE	HALLMARK_INFLAMMATORY_RESPONSE	201	-0.151427	-2.15104	0.00104749	0.00227715	0.0007191	1447	tags=16%, list=6%, signal=15%	Sema4d/Dcbld2/Slamf1/Slc28a2b/Gna15/Rasgrp1/Ffar2/Cd55/Sell/Ldlr/Atp2a2/Bst2/Eif2ak2/Lif/Osm/Tnfrsf1b/Csf1/Irf1/Osmr/Slc7a1/Nampt/Gabbr1/Il10ra/Slc28a2/Gpr132/Pik3r5/Ccr7/Ptgir/Ly6e/Tnfsf10/Lta/Cd48/Abca1
HALLMARK_TNFA_SIGNALING_VIA_NFKB	HALLMARK_TNFA_SIGNALING_VIA_NFKB	199	0.153757	2.08735	0.00183942	0.00383212	0.00121014	2768	tags=25%, list=12%, signal=22%	Plek/Nr4a1/Zbtb10/Fosb/Il7r/Sat1/Klf4/Tap1/Bcl6/Jun/Cd69/Zfp36/Tsc22d1/Dnajb4/Ptger4/Pde4b/Id2/Slc2a6/Pnrc1/Fos/Mxd1/Cflar/Egr1/Dusp1/Nfat5/Klf9/Nr4a2/Rigi/Birc2/Tnfaip8/Nfkbia/Klf6/Btg2/Ehd1/Smad3/Cebpd/Ier5/Kdm6b/Btg3/Ptpre/Gadd45a/Nfkb2/Rel/Tubb2a/Tiparp/Il6st/Junb/Il15ra/Trib1/Tgif1
HALLMARK_ESTROGEN_RESPONSE_EARLY	HALLMARK_ESTROGEN_RESPONSE_EARLY	200	-0.149747	-2.11099	0.0019797	0.00395939	0.00125034	2915	tags=24%, list=13%, signal=21%	Rhobtb3/Mindy1/Nbl1/Siah2/Akap1/Nherf1/Slc7a2/Celsr1/Tiam1/Slc37a1/Isg20l2/Anxa9/Cant1/Klf10/Fkbp4/Ncor2/Tjp3/Dhcr7/Arl3/Rrp12/Mybl1/Mybbp1a/Rasgrp1/Slc22a5/Car12/Scarb1/Cxcl12/Slc1a4/Sh3bp5/Slc2a1/Fasn/Eeig1/Fkbp5/Gja1/Hes1/Ugcg/Slc7a5/Slc16a1/Ablim1/Igfbp4/Kcnk5/Cish/Bhlhe40/Bcl2/Xbp1/Ccnd1/Myof/Cd44
HALLMARK_FATTY_ACID_METABOLISM	HALLMARK_FATTY_ACID_METABOLISM	157	-0.152381	-1.94384	0.00428967	0.00824936	0.00260506	2343	tags=24%, list=10%, signal=21%	Apex1/Psme1/Suclg2/Reep6/Dld/Hmgcs2/Hadhb/Acsl5/Acsl4/Odc1/Adsl/Grhpr/Acadvl/Hccs/Hsd17b7/Kmt5a/Adipor2/Ostc/Dhcr24/Aldoa/Mix23/Ldha/Slc22a5/Mgll/Hsph1/Idi1/Retsat/Mif/Hmgcs1/Hsp90aa1/D2hgdh/Cpox/Alad/Fasn/Cpt1a/Acsl1/Cd1d1
HALLMARK_UV_RESPONSE_UP	HALLMARK_UV_RESPONSE_UP	156	-0.149476	-1.90136	0.00859591	0.0155896	0.00492304	1998	tags=21%, list=9%, signal=19%	Hnrnpu/Atp6v1c1/Fkbp4/Gpx3/Dnaja1/Cyb5r1/Sigmar1/Stip1/Cyb5b/Aldoa/Nup58/Tars1/Rasgrp1/Ppat/Bid/Fen1/Gls/Prpf3/Rpn1/Ppt1/Plcl1/Ddx21/Ccne1/Dlg4/Eif5/Irf1/Tuba4a/Ccnd3/Amd1/Asns/Rab27a/Bcl2l11/Tfrc
HALLMARK_COMPLEMENT	HALLMARK_COMPLEMENT	196	0.133246	1.8063	0.00873019	0.0155896	0.00492304	1955	tags=16%, list=9%, signal=15%	Mmp13/F8/Lgmn/Plek/Anxa5/Itgam/Dgkh/Lta4h/Casp1/Cd46/Lyn/Cblb/Prcp/Msrb1/Dusp6/Car2/Ctsb/Fdx1/Irf7/Lamp2/Stx4a/Ehd1/Lck/Cpm/Dpp4/Cr1l/Jak2/Phex/Pik3cg/Gng2/Ctso
HALLMARK_ESTROGEN_RESPONSE_LATE	HALLMARK_ESTROGEN_RESPONSE_LATE	206	-0.128002	-1.82846	0.0105969	0.0182704	0.00576961	961	tags=13%, list=4%, signal=12%	Slc22a5/Slc29a1/Car12/Scarb1/Cxcl12/Slc1a4/Cpe/Cdc6/Hprt1/Prkar2b/Eeig1/Fkbp5/Xrcc3/Slc7a5/Top2a/Slc16a1/Ass1/Igfbp4/Sgk1/Kcnk5/Cish/Bcl2/Xbp1/Ccnd1/Myof/Cd44
HALLMARK_TGF_BETA_SIGNALING	HALLMARK_TGF_BETA_SIGNALING	54	-0.232778	-1.84357	0.0151326	0.025221	0.00796452	2050	tags=22%, list=9%, signal=20%	Klf10/Slc20a1/Ncor2/Sptbn1/Fkbp1a/Smurf1/Apc/Bcar3/Id3/Thbs1/Eng/Tjp1
HALLMARK_IL6_JAK_STAT3_SIGNALING	HALLMARK_IL6_JAK_STAT3_SIGNALING	88	-0.172275	-1.74041	0.0202465	0.0326557	0.0103123	1343	tags=19%, list=6%, signal=18%	Myd88/Socs1/Stat2/Dntt/Ptpn2/Ltb/Socs3/Tnfrsf1b/Csf1/Irf1/Osmr/Csf2rb2/Tnf/Pim1/Map3k8/Pik3r5/Cd44
HALLMARK_CHOLESTEROL_HOMEOSTASIS	HALLMARK_CHOLESTEROL_HOMEOSTASIS	75	-0.179818	-1.66817	0.0260117	0.0406432	0.0128347	1910	tags=24%, list=9%, signal=22%	Actg1/Lss/Dhcr7/Stard4/Hmgcr/Hsd17b7/Fads2/Ethe1/Atf5/Cyp51/Idi1/Hmgcs1/Ldlr/Scd2/Fasn/Trib3/Scd1/S100a11
HALLMARK_BILE_ACID_METABOLISM	HALLMARK_BILE_ACID_METABOLISM	112	-0.149502	-1.63415	0.0316721	0.0479881	0.0151541	1826	tags=18%, list=8%, signal=16%	Acsl5/Isoc1/Gclm/Scp2/Fads2/Dhcr24/Atxn1/Slc29a1/Idi1/Retsat/Rxra/Fads1/Slc23a1/Dio2/Acsl1/Bcar3/Pfkm/Cyp39a1/Cat/Abca1

## Sheet: Figure 5C
Figure 5C: Myd88 mRNA expression quantified by qPCR
			Myd88	GAPDH	dCt	ddCt	R	R		1 way ANOVA
	PAX5+/-	PAX5+/- _7	22.01	16.84	5.17	2.04	0.243164	0.243164		Table Analyzed	CD72 proB cells 01-12-25
		PAX5+/- _7	21.88	17.52	4.36	1.23	0.426317	0.426317
		PAX5+/- _7	21.65	17.15	4.5	1.37	0.386891	0.386891		One-way analysis of variance
										P value	< 0.0001
	PAX5+/-	PAX5+/- _8	21.87	17.83	4.04	0.91	0.532185	0.532185		P value summary	***
		PAX5+/- _8	21.68	17.02	4.66	1.53	0.346277	0.346277		Are means signif. different? (P < 0.05)	Yes
		PAX5+/- _8	21.66	17.85	3.81	0.68	0.624165	0.624165		Number of groups	3
										F	23,57
	PAX5+/-	PAX5+/- _9	20.94	18.71	2.23	-0.9	1.86607	1.86607		R squared	0,6720
		PAX5+/- _9	23.11	17.81	5.3	2.17	0.222211	0.222211
		PAX5+/- _9	21.51	18.09	3.42	0.29	0.817902	0.817902		ANOVA Table	SS	df	MS
										Treatment (between columns)	1,271	2	0,6357
	PAX5+/-	PAX5+/- _10	22.51	17.48	5.03	1.9	0.267943	0.267943		Residual (within columns)	0,6205	23	0,02698
		PAX5+/- _10	22.24	17.94	4.3	1.17	0.444421	0.444421		Total	1,892	25
		PAX5+/- _10	22.98	18.39	4.59	1.46	0.363493	0.363493
										Dunnett's Multiple Comparison Test	Mean Diff.	q	Significant? P < 0.05?	Summary	95% CI of diff
	CD72+/-PAX5+/-	CD72+/- PAX5+/- _23	22.25	17.48	4.77	1.64	0.320856	0.320856		pre-proB WT (CF) vs Pax5+/-	0,5778	5,401	Yes	***	0.3256 to 0.8299
		CD72+/- PAX5+/- _23	23.05	16.51	6.54	3.41	0.0940779	0.0940779		pre-proB WT (CF) vs CD72 +/- Pax5+/-	0,7278	6,865	Yes	***	0.4779 to 0.9777
		CD72+/- PAX5+/- _23	21.93	17.83	4.1	0.97	0.510506	0.510506
	CD72+/-PAX5+/-	CD72+/- PAX5+/- _24	21.7	16.94	4.76	1.63	0.323088	0.323088
		CD72+/- PAX5+/- _24	21.97	16.1	5.87	2.74	0.149685	0.149685
		CD72+/- PAX5+/- _24	21.32	17.51	3.81	0.68	0.624165	0.624165
	CD72+/-PAX5+/-	CD72+/- PAX5+/- _25	22.22	16.81	5.41	2.28	0.205898	0.205898
		CD72+/- PAX5+/- _25	22.39	16.19	6.2	3.07	0.11908	0.11908
		CD72+/- PAX5+/- _25	22.2	17.18	5.02	1.89	0.269807	0.269807
	CD72+/-PAX5+/-	CD72+/- PAX5+/- _26	21.99	17.01	4.98	1.85	0.277392	0.277392
		CD72+/- PAX5+/- _26	22	17.11	4.89	1.76	0.295248	0.295248
		CD72+/- PAX5+/- _26	22.4	16.08	6.32	3.19	0.109576	0.109576
Control group (WT proB cells)	WT (CF)	B33	23.14	19.94	3.2	3.2	0.108819	0.952638
		B33	23.28	20.07	3.21	3.21	0.108067	0.946058
		B33	23.07	20.09	2.98	2.98	0.126745	1.10957
					3.13
	Control- (Myd88-/-)	V810		28.05	#VALUE!	#VALUE!	#VALUE!	0
		V810		28.87	#VALUE!	#VALUE!	#VALUE!	0
		V810		29	#VALUE!	#VALUE!	#VALUE!	0
		control -	-	-
		control -	-	-
		control -	-	-

[truncated: 2 more sheets: Supplemental Figure 2, Supplemental Figure 6]
